# Supplementary material for: 1-[2-(3,4-Dichloro­phen­yl)-5-(3,4,5-trimethoxy­phen­yl)-2,3-dihydro-1,3,4-oxadiazol-3-yl]ethanone
Source: Acta Crystallogr Sect E Struct Rep Online. 2008 Jul 9;64(Pt 8):o1443. doi: 10.1107/S1600536808020771 (PMC2962074; doi:10.1107/S1600536808020771)
Supplement: Supplementary file 2 [file e-64-o1443-Isup2.hkl]

# 
# h,k,l, Fc-squared, Fo-squared, sigma(Fo-squared) and status flag 
# 
data_I
_shelx_title ' 05221m in P2(1)/c' 
_shelx_refln_list_code          4 
_shelx_F_calc_maximum      219.77 
_exptl_crystal_F_000       880.00 
_reflns_d_resolution_high  0.7784 
 
loop_ 
 _symmetry_equiv_pos_as_xyz 
 'x, y, z' 
 '-x, y+1/2, -z+1/2' 
 '-x, -y, -z' 
 'x, -y-1/2, z-1/2' 
 
_cell_length_a     7.6743 
_cell_length_b    15.9516 
_cell_length_c    15.7483 
_cell_angle_alpha  90.000 
_cell_angle_beta   90.894 
_cell_angle_gamma  90.000 
 
_shelx_F_squared_multiplier     1.000 
 
loop_ 
 _refln_index_h 
 _refln_index_k 
 _refln_index_l 
 _refln_F_squared_calc 
 _refln_F_squared_meas 
 _refln_F_squared_sigma 
 _refln_observed_status 
   1   0   0      264.32      283.64      5.62 o 
   2   0   0     5230.36     5529.94     92.91 o 
   3   0   0     2535.44     2823.05    108.54 o 
   4   0   0       46.80       35.35      2.91 o 
   5   0   0       44.52       49.03      4.80 o 
   6   0   0       13.88       13.88      6.35 o 
   7   0   0     1633.32     1619.36     52.02 o 
   8   0   0      104.67      112.28     12.46 o 
   9   0   0       15.35        7.51      9.44 o 
   1   1   0      298.13      296.47      4.73 o 
   2   1   0    31762.71    26978.50    936.98 o 
   3   1   0     5102.72     5508.39     65.71 o 
   4   1   0     3823.01     4089.51     45.03 o 
   5   1   0      163.83      159.20      4.78 o 
   6   1   0      142.69      133.55      5.46 o 
   7   1   0        0.72        0.57      3.60 o 
   8   1   0      560.93      566.53     18.68 o 
   9   1   0        5.97       -6.58      6.58 o 
   1   2   0     4724.98     4678.01     56.45 o 
   2   2   0      175.50      151.85      2.98 o 
   3   2   0      430.27      463.91      7.19 o 
   4   2   0     2280.99     2513.68     28.56 o 
   5   2   0      300.27      348.39      5.97 o 
   6   2   0       21.84       25.75      3.85 o 
   7   2   0      371.49      345.09     10.22 o 
   8   2   0      488.06      493.31     17.19 o 
   9   2   0       22.44       25.93      7.42 o 
   1   3   0     4629.11     4604.64     55.63 o 
   2   3   0     4878.72     5031.18     69.42 o 
   3   3   0      146.97      175.78      3.76 o 
   4   3   0     3674.03     4115.40     45.54 o 
   5   3   0      897.52      958.86     15.76 o 
   6   3   0      454.76      449.32     10.48 o 
   7   3   0      146.72      167.52      8.62 o 
   8   3   0      129.98      128.66      8.86 o 
   9   3   0      118.42      114.65     10.15 o 
   0   4   0      254.31      271.54      9.29 o 
   1   4   0     2075.71     1992.63     25.07 o 
   2   4   0     1269.23     1219.33     16.16 o 
   3   4   0     1296.43     1407.28     21.22 o 
   4   4   0     1408.27     1435.85     19.50 o 
   5   4   0        0.21        2.02      2.03 o 
   6   4   0      389.92      398.73     10.56 o 
   7   4   0       23.52       29.68      7.84 o 
   8   4   0        1.23       -3.70      8.84 o 
   9   4   0       95.91      109.00     10.41 o 
   1   5   0     6319.08     6300.22     86.96 o 
   2   5   0     2737.57     2829.50     35.48 o 
   3   5   0     2139.01     2384.61     35.32 o 
   4   5   0        7.86        2.29      2.49 o 
   5   5   0      940.95      927.64     16.63 o 
   6   5   0     3501.70     3394.41     90.24 o 
   7   5   0       44.96       54.60      6.76 o 
   8   5   0      164.64      149.74     14.44 o 
   9   5   0        8.01        8.88      7.59 o 
   0   6   0     1756.12     1758.54     45.86 o 
   1   6   0     1269.29     1347.47     20.79 o 
   2   6   0     1202.85     1235.28     16.97 o 
   3   6   0     2410.20     2719.82     34.83 o 
   4   6   0     1368.44     1381.71     21.85 o 
   5   6   0      769.57      849.54     15.94 o 
   6   6   0      138.94      139.72      6.25 o 
   7   6   0        1.18        1.67      4.68 o 
   8   6   0      109.33      114.02     15.25 o 
   9   6   0       61.53       61.99     10.11 o 
   1   7   0     4592.98     5035.65     70.88 o 
   2   7   0     1773.59     1978.38     28.90 o 
   3   7   0      187.85      147.05      4.22 o 
   4   7   0     1697.64     1659.86     22.98 o 
   5   7   0      672.11      674.39     16.17 o 
   6   7   0       85.75       82.89      6.39 o 
   7   7   0       13.39        3.60      4.72 o 
   8   7   0       37.49       16.84     10.10 o 
   9   7   0       39.09       47.97      9.42 o 
   0   8   0       88.81      103.07      6.89 o 
   1   8   0        8.43       18.43      2.45 o 
   2   8   0      110.35       90.04      3.87 o 
   3   8   0     1545.38     1490.18     20.90 o 
   4   8   0      255.51      250.81      6.32 o 
   5   8   0      536.56      574.29     12.52 o 
   6   8   0       41.86       61.11      8.94 o 
   7   8   0      274.73      280.84     15.02 o 
   8   8   0        0.06       -1.34      8.73 o 
   9   8   0      232.03      218.86     19.35 o 
   1   9   0      416.61      573.36     11.43 o 
   2   9   0      530.35      540.95     11.04 o 
   3   9   0        0.70       -1.80      2.06 o 
   4   9   0     2202.99     2216.66     30.17 o 
   5   9   0       60.98       48.46      4.74 o 
   6   9   0        6.52        4.56      4.88 o 
   7   9   0       56.03       53.01     18.25 o 
   8   9   0      106.34      110.02      9.60 o 
   0  10   0     3246.23     3345.31     86.35 o 
   1  10   0      334.60      340.28     10.56 o 
   2  10   0      200.72      205.19      6.38 o 
   3  10   0      207.88      235.81      6.98 o 
   4  10   0       50.16       36.94      4.74 o 
   5  10   0     1689.81     1680.86     43.65 o 
   6  10   0       97.76       90.60     18.85 o 
   7  10   0       46.48       24.81      9.95 o 
   8  10   0      497.35      458.53     46.52 o 
   1  11   0      203.32      216.91     11.20 o 
   2  11   0      154.34      133.99      5.45 o 
   3  11   0      743.80      754.51     14.98 o 
   4  11   0       15.20       12.41      3.48 o 
   5  11   0       51.57       57.72      9.11 o 
   6  11   0       96.91       92.95     22.74 o 
   7  11   0        3.46        7.01     11.26 o 
   8  11   0        1.22        0.15      7.26 o 
   0  12   0     1424.28     1417.41     42.92 o 
   1  12   0     1191.75     1083.88     79.84 o 
   2  12   0      968.67      966.56     18.29 o 
   3  12   0        3.02        3.45      3.32 o 
   4  12   0      745.91      706.39     14.90 o 
   5  12   0       14.68       13.05      5.58 o 
   6  12   0      358.61      338.81     13.60 o 
   7  12   0       60.92       47.60     12.58 o 
   1  13   0     1335.69      744.37     26.98 o 
   2  13   0      235.64      237.82     10.03 o 
   3  13   0      165.02      145.80      6.37 o 
   4  13   0       45.95       34.09      5.75 o 
   5  13   0      102.04       95.83     10.88 o 
   6  13   0        0.04        4.53      8.98 o 
   7  13   0       55.73       42.22     13.55 o 
   0  14   0        0.34       -3.60      5.69 o 
   1  14   0      308.71      332.11     17.53 o 
   2  14   0      480.97      450.48     14.67 o 
   3  14   0     1188.07     1214.85     22.80 o 
   4  14   0        0.05       -1.21      3.99 o 
   5  14   0      188.84      185.54     14.40 o 
   6  14   0       88.38      112.70     14.86 o 
   2  15   0      636.53      605.63     18.05 o 
   3  15   0      715.83      684.80     19.64 o 
   4  15   0        0.05       -3.50      5.44 o 
   5  15   0       23.50       20.09     10.18 o 
   6  15   0      133.85      141.23     14.55 o 
   0  16   0       87.70       82.01     12.38 o 
   1  16   0       14.40        2.23     11.05 o 
   2  16   0      140.37      136.66      9.16 o 
   3  16   0       18.06        9.05      6.54 o 
   4  16   0       73.48       83.79     13.55 o 
   5  16   0      164.27      159.69     15.64 o 
   6  16   0       10.82        9.13     11.77 o 
   1  17   0      104.55      100.51     14.09 o 
   2  17   0      535.30      549.65     18.19 o 
   3  17   0        7.08        6.79      6.60 o 
   4  17   0       39.51       47.06     11.38 o 
   5  17   0      681.85      831.06     35.53 o 
   0  18   0      707.34      784.85     33.13 o 
   1  18   0      225.54       93.43     14.94 o 
   2  18   0        3.30        4.08      7.01 o 
   3  18   0       43.44       29.78      8.11 o 
   4  18   0      212.57      256.29     18.81 o 
   1  19   0       23.34       13.81      7.98 o 
   2  19   0       25.50       30.14      8.70 o 
   3  19   0      340.91      383.32     16.31 o 
   0  20   0      142.29      153.61     16.95 o 
   1  20   0        0.05        1.94      7.59 o 
  -9   1   1        1.97        4.07      6.94 o 
  -8   1   1        6.10        4.26      5.86 o 
  -7   1   1        2.79       -4.37      4.48 o 
  -6   1   1      128.44      113.79      4.48 o 
  -5   1   1      469.22      473.76      6.87 o 
  -4   1   1      466.12      486.77      7.07 o 
  -3   1   1      187.10      214.87      3.68 o 
  -2   1   1     3064.24     3373.86     52.42 o 
  -1   1   1     8911.19     8229.01    145.44 o 
   0   1   1      335.24      323.25     20.26 o 
   1   1   1       88.14       93.60      2.97 o 
   2   1   1    15297.15    14383.48    253.87 o 
   3   1   1     1178.26     1187.92     15.37 o 
   4   1   1      576.66      657.18      9.56 o 
   5   1   1        0.08        0.39      2.53 o 
   6   1   1     1301.93     1253.41     22.02 o 
   7   1   1      842.35      839.47     17.04 o 
   8   1   1       38.69       30.93      9.00 o 
   9   1   1       22.99       18.08      7.61 o 
  -9   2   1      593.26      625.83     21.22 o 
  -8   2   1       21.73       23.11      6.56 o 
  -7   2   1      267.22      239.79     10.97 o 
  -6   2   1        6.31        3.81      2.26 o 
  -5   2   1     1399.60     1423.51     17.57 o 
  -4   2   1     1008.50     1010.28     12.74 o 
  -3   2   1     4021.70     4430.73     54.17 o 
  -2   2   1      949.89      990.07     13.05 o 
  -1   2   1      679.21      790.02     14.33 o 
   0   2   1     1911.22     1905.02     29.65 o 
   1   2   1     3783.79     3735.47     45.40 o 
   2   2   1    21354.31    20106.97    477.02 o 
   3   2   1     2177.43     2095.52     26.10 o 
   4   2   1      182.13      239.96      4.33 o 
   5   2   1       93.39       87.42      3.52 o 
   6   2   1      214.86      192.52      6.62 o 
   7   2   1      135.64      124.52      6.01 o 
   8   2   1        8.21       10.66      6.19 o 
   9   2   1        8.17       12.42      7.28 o 
  -9   3   1       27.22       43.01      8.41 o 
  -8   3   1      190.10      178.06     10.34 o 
  -7   3   1      126.02      150.72      8.77 o 
  -6   3   1     1803.90     1880.26     30.40 o 
  -5   3   1      407.85      429.44      6.98 o 
  -4   3   1     1762.65     1792.41     23.63 o 
  -3   3   1     7124.93     7148.44     86.32 o 
  -2   3   1      144.11      126.80      2.84 o 
  -1   3   1      612.44      671.95     16.80 o 
   0   3   1      268.34      283.92      6.36 o 
   1   3   1     3605.54     3548.17     43.22 o 
   2   3   1      113.65      149.13      3.11 o 
   3   3   1        7.63       12.04      2.98 o 
   4   3   1     6216.05     6327.07     68.75 o 
   5   3   1      834.77      791.76     12.56 o 
   6   3   1       19.73       24.89      5.74 o 
   7   3   1      148.06      144.75      8.08 o 
   8   3   1        0.02        7.01      8.98 o 
   9   3   1      183.10      168.20     11.18 o 
  -9   4   1        0.03        5.64      7.17 o 
  -8   4   1       19.38       24.48      7.00 o 
  -7   4   1      596.29      613.68     17.28 o 
  -6   4   1     1679.79     1691.95     30.16 o 
  -5   4   1        3.13        3.39      2.32 o 
  -4   4   1       39.96       30.77      4.15 o 
  -3   4   1      263.47      265.10      5.10 o 
  -2   4   1        4.65       -0.57      0.95 o 
  -1   4   1     3935.47     4107.92     68.80 o 
   0   4   1        4.11        4.31      3.98 o 
   1   4   1    12283.41    11410.22    136.18 o 
   2   4   1     2333.25     2539.23     31.78 o 
   3   4   1      331.17      346.81      6.05 o 
   4   4   1     1224.40     1099.31     17.38 o 
   5   4   1        4.06        4.14      2.11 o 
   6   4   1     1127.07     1148.01     20.76 o 
   7   4   1      374.04      363.94     12.91 o 
   8   4   1      309.59      249.71     16.99 o 
   9   4   1       28.89       22.93      8.18 o 
  -9   5   1       58.98       71.97     10.01 o 
  -8   5   1        5.33       -3.59      5.76 o 
  -7   5   1      181.46      173.66      8.85 o 
  -6   5   1      642.22      632.16     13.85 o 
  -5   5   1      222.43      217.30      5.40 o 
  -4   5   1       32.89       18.53      3.98 o 
  -3   5   1      451.73      474.04      8.90 o 
  -2   5   1      402.87      353.60      6.97 o 
  -1   5   1      106.09      113.37      3.33 o 
   0   5   1      170.01      226.46      9.35 o 
   1   5   1      272.84      311.08      5.37 o 
   2   5   1      116.79       83.42      2.65 o 
   3   5   1     1454.54     1580.19     21.07 o 
   4   5   1       79.86       79.01      3.06 o 
   5   5   1      713.83      701.25     11.87 o 
   6   5   1      292.91      257.38      7.88 o 
   7   5   1       51.30       54.21      7.14 o 
   8   5   1       78.53       98.48      9.16 o 
   9   5   1       95.56       92.58     16.10 o 
  -9   6   1      136.80      123.23     10.16 o 
  -8   6   1       32.53       27.45      7.66 o 
  -7   6   1      369.87      375.53     13.11 o 
  -6   6   1      545.78      542.23     12.44 o 
  -5   6   1      332.65      345.46      7.24 o 
  -4   6   1       70.03       75.65      4.22 o 
  -3   6   1     1303.42     1325.17     18.29 o 
  -2   6   1     1895.58     2008.40     30.09 o 
  -1   6   1      300.60      327.85      6.79 o 
   0   6   1      152.39      198.96      6.50 o 
   1   6   1     4249.30     4192.38     59.09 o 
   2   6   1      836.01      928.31     13.30 o 
   3   6   1     1193.86     1266.76     17.63 o 
   4   6   1       54.04       34.47      3.27 o 
   5   6   1     3601.48     3486.57     62.49 o 
   6   6   1      250.66      247.65      7.93 o 
   7   6   1        5.29        3.85      5.24 o 
   8   6   1      371.12      374.51     14.48 o 
   9   6   1      241.34      203.31     17.88 o 
  -9   7   1       39.86       50.82      9.77 o 
  -8   7   1       44.92       46.87     11.92 o 
  -7   7   1       11.84       20.44      7.70 o 
  -6   7   1      179.69      194.17     13.86 o 
  -5   7   1      349.13      333.06      7.28 o 
  -4   7   1       37.14       22.98      4.51 o 
  -3   7   1     3285.55     3368.45     49.43 o 
  -2   7   1      920.11      847.86     14.53 o 
  -1   7   1     1390.99     1498.04     77.85 o 
   0   7   1      679.86      746.81     15.92 o 
   1   7   1      780.92      934.52     15.59 o 
   2   7   1     2922.14     3125.83     47.24 o 
   3   7   1       82.26       55.59      2.83 o 
   4   7   1     3296.94     3285.42     42.14 o 
   5   7   1      294.43      305.09      8.52 o 
   6   7   1        8.81        8.24      3.04 o 
   7   7   1      222.88      194.24      9.90 o 
   8   7   1      177.86      175.69     17.45 o 
   9   7   1        2.81        0.04     11.38 o 
  -9   8   1       74.25       77.67     23.59 o 
  -8   8   1       49.86       33.63     11.57 o 
  -7   8   1        0.03       -0.11      5.04 o 
  -6   8   1      219.77      224.95     15.06 o 
  -5   8   1      871.36      932.81     20.84 o 
  -4   8   1     1845.86     1764.51     24.55 o 
  -3   8   1      280.41      267.24      6.01 o 
  -2   8   1      184.35      231.99      7.56 o 
   0   8   1      421.81      374.70     10.15 o 
   1   8   1      317.88      339.23      7.74 o 
   2   8   1     4925.85     5249.80     64.96 o 
   3   8   1     2374.61     2405.47     31.71 o 
   4   8   1      373.22      367.40      7.62 o 
   5   8   1       69.84       78.29      4.75 o 
   6   8   1       89.50       87.75     14.01 o 
   7   8   1      252.30      131.98     12.54 o 
   8   8   1      143.83      150.60     10.10 o 
   9   8   1        0.80       -7.12     12.08 o 
  -8   9   1        8.52        7.20     10.14 o 
  -7   9   1       16.68        9.64      8.75 o 
  -6   9   1       86.57       68.31     32.14 o 
  -5   9   1      145.47      140.89      7.75 o 
  -4   9   1      258.23      245.31      6.23 o 
  -3   9   1      313.94      346.14      8.37 o 
  -2   9   1      193.40      194.59      5.88 o 
  -1   9   1      609.18      581.12     20.67 o 
   0   9   1       60.60       49.72      4.18 o 
   1   9   1     1598.32     1728.62     27.29 o 
   2   9   1       85.14      111.47      4.59 o 
   3   9   1      608.05      652.84     11.14 o 
   4   9   1      134.75      131.63      4.60 o 
   5   9   1      155.92      145.74      7.88 o 
   6   9   1      453.77      469.59     15.85 o 
   7   9   1     1052.60     1045.24     26.69 o 
   8   9   1        6.02        4.15      9.87 o 
  -8  10   1      264.74      259.04     19.20 o 
  -7  10   1       91.12       59.10     12.35 o 
  -6  10   1        0.92       -2.42      4.92 o 
  -5  10   1     1541.63     1598.38     34.72 o 
  -4  10   1      621.82      618.98     11.26 o 
  -3  10   1       21.30       13.81      3.01 o 
  -2  10   1       39.17       34.24      7.70 o 
  -1  10   1        1.41        1.91      3.00 o 
   0  10   1      250.95      325.69     10.19 o 
   1  10   1      362.65      427.50      9.71 o 
   2  10   1      268.15      263.05      7.29 o 
   3  10   1     2182.35     2147.37     29.34 o 
   4  10   1       49.31       56.18      4.88 o 
   5  10   1      168.53      168.84      6.83 o 
   6  10   1       12.99       21.05      6.06 o 
   7  10   1      361.01      373.19     14.56 o 
   8  10   1       81.24       79.95     17.11 o 
  -8  11   1      144.42      143.32     17.96 o 
  -7  11   1       75.88       60.07     12.31 o 
  -6  11   1        6.71        8.52      5.81 o 
  -5  11   1     3081.72     3104.98     60.95 o 
  -4  11   1      208.45      211.06      7.14 o 
  -3  11   1      413.29      405.01      9.94 o 
  -2  11   1      525.53      455.25     13.21 o 
   0  11   1     1999.31     2107.64     41.27 o 
   1  11   1      333.02      320.37      8.54 o 
   2  11   1      150.49      131.64      5.47 o 
   3  11   1      251.17      257.97      7.62 o 
   4  11   1      466.32      466.85      9.64 o 
   5  11   1     1011.20     1003.41     19.61 o 
   6  11   1      260.12      281.35     11.83 o 
   7  11   1     1475.21     1486.76     35.24 o 
   8  11   1       99.88      123.15     11.46 o 
  -7  12   1       24.17       18.00     11.11 o 
  -6  12   1        0.05       -5.51      5.51 o 
  -5  12   1      148.03      124.82     10.76 o 
  -4  12   1       24.63       28.46      5.21 o 
  -3  12   1     1724.98     1771.48     29.44 o 
  -2  12   1     1935.67     1943.71     48.48 o 
  -1  12   1      200.76       80.31      9.68 o 
   0  12   1       61.41       82.18      9.56 o 
   1  12   1      556.61      594.15     16.11 o 
   2  12   1        0.76        3.53      3.12 o 
   3  12   1     1284.65     1258.64     22.49 o 
   4  12   1      452.20      451.58     11.13 o 
   5  12   1      697.64      694.98     15.49 o 
   6  12   1      207.06      198.29     10.39 o 
   7  12   1        4.64        5.22     10.41 o 
  -6  13   1       11.30       24.69      9.91 o 
  -5  13   1       27.60       37.12      9.60 o 
  -4  13   1       34.47       36.73      5.32 o 
  -3  13   1       22.73       13.13      5.14 o 
  -2  13   1      838.63      842.15     21.22 o 
  -1  13   1     2975.89     2950.81     80.46 o 
   0  13   1       17.20       10.49      5.82 o 
   1  13   1     1075.24     1122.56     40.70 o 
   2  13   1      535.56      441.28     11.18 o 
   3  13   1      106.70       97.55      5.47 o 
   4  13   1      210.68      204.03      9.47 o 
   5  13   1      510.97      523.78     16.06 o 
   6  13   1        7.62       -1.14      6.50 o 
   7  13   1        5.45       -3.41     11.88 o 
  -6  14   1       12.98       10.33     10.22 o 
  -5  14   1      253.95      239.92     15.98 o 
  -4  14   1      368.42      357.46     13.09 o 
  -3  14   1       72.95       64.60      7.56 o 
  -2  14   1        9.98        8.22      4.86 o 
  -1  14   1      393.74      417.14     25.29 o 
   0  14   1      233.67      217.46      9.82 o 
   1  14   1      455.14      459.48     14.80 o 
   2  14   1      607.70      598.18     17.45 o 
   3  14   1       76.26       74.95      5.52 o 
   4  14   1       68.86       86.10     12.09 o 
   5  14   1       82.29       75.16     12.58 o 
   6  14   1       49.22       78.33     13.66 o 
  -6  15   1      159.64      206.71     16.80 o 
  -5  15   1       54.52       60.18     11.34 o 
  -4  15   1       11.03        8.64      5.73 o 
  -3  15   1     1044.47     1111.04     27.30 o 
  -2  15   1       87.36       75.07      8.04 o 
  -1  15   1        4.00        7.56      5.42 o 
   0  15   1      398.92      422.25     14.54 o 
   1  15   1      326.66      318.77     12.44 o 
   2  15   1        8.53       18.26      5.86 o 
   3  15   1        4.01        2.23      4.30 o 
   4  15   1      317.04      332.93     13.11 o 
   5  15   1       77.98      104.42     14.75 o 
   6  15   1      219.25      251.80     18.62 o 
  -6  16   1      183.37      175.28     16.72 o 
  -5  16   1       94.17      116.34     15.71 o 
  -4  16   1        2.75       -6.85      8.86 o 
  -3  16   1       26.78       19.99      6.39 o 
  -2  16   1      136.10      133.87      9.20 o 
  -1  16   1       30.28       24.72     11.92 o 
   0  16   1       64.73       92.68     10.28 o 
   1  16   1      348.93      345.65     13.62 o 
   2  16   1        0.16       -2.16      5.43 o 
   3  16   1      226.86      231.49     11.44 o 
   4  16   1       45.66       46.92      7.74 o 
   5  16   1      268.67      277.96     18.27 o 
   6  16   1       56.17       73.69     14.71 o 
  -5  17   1        1.93        4.10     11.92 o 
  -4  17   1       75.23       69.16     13.97 o 
  -3  17   1        4.48       10.51      8.82 o 
  -2  17   1      183.43      172.79     10.58 o 
  -1  17   1       14.22       10.11      6.16 o 
   0  17   1       11.52        5.95      7.84 o 
   1  17   1      182.81      174.60     10.59 o 
   2  17   1       62.22       61.78      8.41 o 
   3  17   1       75.67       55.95      8.59 o 
   4  17   1      416.31      474.65     25.23 o 
   5  17   1       30.37       24.73     12.58 o 
  -4  18   1       12.49        8.20     10.53 o 
  -3  18   1       42.53       20.12     15.04 o 
  -2  18   1        0.88       14.65      7.66 o 
  -1  18   1       36.60       45.25      8.43 o 
   0  18   1      120.65      128.77      9.68 o 
   1  18   1       86.61       69.88      9.32 o 
   2  18   1      160.19      196.51     11.27 o 
   3  18   1       98.63       98.11     11.15 o 
   4  18   1       97.72      122.92     17.38 o 
  -3  19   1      178.51      216.33     13.26 o 
  -2  19   1      289.74      331.91     15.20 o 
  -1  19   1       14.45       18.17      9.79 o 
   0  19   1      105.96      130.38     12.48 o 
   1  19   1        2.67        5.69      7.36 o 
   2  19   1       57.31       66.27      9.95 o 
   3  19   1       16.86       26.67     11.65 o 
  -1  20   1      201.17      232.01     12.95 o 
   0  20   1       32.86       38.50     10.02 o 
   1  20   1        2.47        4.47      8.55 o 
  -9   0   2      282.33      331.30     21.13 o 
  -8   0   2        4.41        5.42      8.24 o 
  -7   0   2      816.62      766.59     29.99 o 
  -6   0   2     1009.75     1076.06     23.70 o 
  -5   0   2      843.00      686.31     12.74 o 
  -4   0   2      211.45      253.95      6.00 o 
  -3   0   2     2639.25     3000.01     43.18 o 
  -2   0   2     4659.00     4972.11     69.76 o 
   0   0   2    33655.57    19035.18    321.92 o 
   1   0   2      372.47      427.32      8.27 o 
   2   0   2    48299.73    37416.75   1247.60 o 
   3   0   2       47.36       80.24      2.81 o 
   4   0   2      524.83      639.52     12.99 o 
   5   0   2      820.34      775.76     24.77 o 
   6   0   2     1127.95     1020.55     31.97 o 
   7   0   2      703.44      691.39     25.35 o 
   8   0   2        6.76       11.49      9.25 o 
   9   0   2      936.09      884.71     37.43 o 
  -9   1   2       75.56       80.07      9.98 o 
  -8   1   2        1.84        3.91      5.82 o 
  -7   1   2      147.54      144.98      8.49 o 
  -6   1   2       82.46       84.28      4.03 o 
  -5   1   2       13.49        1.62      1.55 o 
  -4   1   2      920.88     1120.06     12.80 o 
  -3   1   2       10.76        9.48      2.88 o 
  -2   1   2     3256.08     3453.03     38.11 o 
  -1   1   2    14639.93    13833.11    258.09 o 
   0   1   2     1246.56     1283.78     18.35 o 
   1   1   2     2068.33     2208.35     27.05 o 
   2   1   2     2315.14     2528.57     35.77 o 
   3   1   2     3680.24     3934.64     55.10 o 
   4   1   2     1772.94     2069.98     26.14 o 
   5   1   2     1988.66     1997.80     57.20 o 
   6   1   2       59.99       53.69      5.52 o 
   7   1   2       85.27       96.81      6.00 o 
   8   1   2      133.50      144.23     16.47 o 
   9   1   2       54.95       50.94      8.77 o 
  -9   2   2       36.72       31.03      8.21 o 
  -8   2   2       26.06       23.02      6.74 o 
  -7   2   2        3.20       11.50      4.95 o 
  -6   2   2      304.58      283.98     10.45 o 
  -5   2   2      657.57      674.30      8.91 o 
  -4   2   2       58.43       43.71      2.05 o 
  -3   2   2       94.99       73.50      2.38 o 
  -2   2   2     3389.28     3420.58     41.98 o 
  -1   2   2      340.77      373.93      7.75 o 
   0   2   2      166.61      187.13      4.50 o 
   1   2   2     3522.63     3526.16     48.91 o 
   2   2   2    20870.49    19093.18    371.29 o 
   3   2   2      507.49      523.48      9.30 o 
   4   2   2      457.80      549.93     10.18 o 
   5   2   2      636.68      633.01     11.82 o 
   6   2   2       19.49       16.99      3.67 o 
   7   2   2        0.13       -1.05      3.46 o 
   8   2   2      221.71      210.30     10.72 o 
   9   2   2        3.26       -7.04      7.04 o 
  -9   3   2      361.01      366.35     15.70 o 
  -8   3   2        6.29        8.12      6.62 o 
  -7   3   2        0.03       -3.72      6.02 o 
  -6   3   2       42.02       55.47      4.90 o 
  -5   3   2      410.68      463.08      7.41 o 
  -4   3   2       93.22      110.53      3.41 o 
  -3   3   2      601.77      577.65      8.78 o 
  -2   3   2     8649.67     8496.17    218.46 o 
  -1   3   2     1664.73     1863.89     46.83 o 
   0   3   2     4397.26     4404.38     60.95 o 
   1   3   2       67.67       66.71      1.99 o 
   2   3   2      385.90      416.87      7.19 o 
   3   3   2      603.61      576.92      8.51 o 
   4   3   2     1043.97     1074.23     27.40 o 
   5   3   2      499.43      477.59      8.78 o 
   6   3   2      175.23      195.05      7.00 o 
   7   3   2       12.88       12.40      3.94 o 
   8   3   2       29.35       19.28      6.45 o 
   9   3   2       91.97       86.58     10.36 o 
  -9   4   2       80.14       79.91     10.17 o 
  -8   4   2      324.22      356.31     14.50 o 
  -7   4   2      104.23      103.62      7.58 o 
  -6   4   2       19.53       24.48      3.99 o 
  -5   4   2       54.91       50.87      5.45 o 
  -4   4   2      152.88      129.40      6.63 o 
  -3   4   2      913.06      968.64     13.64 o 
  -2   4   2     2755.76     2772.50     39.99 o 
  -1   4   2     4928.38     5076.83    122.38 o 
   0   4   2     2195.38     2191.89     31.46 o 
   1   4   2     2693.25     2698.57     33.45 o 
   2   4   2     4047.08     4355.85     53.25 o 
   3   4   2      885.88      967.57     13.53 o 
   4   4   2      531.65      545.41      8.65 o 
   5   4   2       29.21       26.24      2.90 o 
   6   4   2      170.27      166.02      6.67 o 
   7   4   2       34.34       32.26      6.50 o 
   8   4   2      131.88      116.51      8.74 o 
   9   4   2      354.06      368.02     22.33 o 
  -9   5   2       10.24        9.11     15.04 o 
  -8   5   2       13.08       13.95      8.46 o 
  -7   5   2       68.24       84.23      8.41 o 
  -6   5   2       45.59       50.51      5.36 o 
  -5   5   2      533.82      558.74      9.73 o 
  -4   5   2       33.73       45.93      3.29 o 
  -3   5   2       13.20       18.91      1.87 o 
  -2   5   2        6.19        7.44      1.93 o 
  -1   5   2     5952.72     6002.45    144.48 o 
   0   5   2    11324.19    10788.20    278.49 o 
   1   5   2     9445.65     9379.40    184.08 o 
   2   5   2        1.45        0.29      1.46 o 
   3   5   2       24.15       27.34      2.69 o 
   4   5   2     1596.50     1728.84     23.12 o 
   5   5   2      727.63      739.75     13.97 o 
   6   5   2       10.40        9.27      4.16 o 
   7   5   2      653.29      699.32     19.64 o 
   8   5   2      439.83      414.93     15.05 o 
   9   5   2      142.09      148.93     15.71 o 
  -9   6   2       36.10       42.68      8.97 o 
  -8   6   2        0.44       -5.15      6.18 o 
  -7   6   2       36.97       34.14     10.68 o 
  -6   6   2       17.16        6.51      4.43 o 
  -5   6   2      151.84      141.27      5.66 o 
  -4   6   2      435.22      415.21      7.77 o 
  -3   6   2       63.77       60.32      3.17 o 
  -2   6   2      273.62      298.94      6.46 o 
  -1   6   2     1823.96     1924.69     50.00 o 
   0   6   2     1983.86     2081.49     39.50 o 
   1   6   2      821.26      869.02     12.40 o 
   2   6   2     1549.23     1830.29     24.00 o 
   3   6   2      160.58      164.08      4.18 o 
   4   6   2       22.88       22.29      3.55 o 
   5   6   2        1.69        0.97      2.54 o 
   6   6   2       81.13       88.20     10.29 o 
   7   6   2       29.13       29.50     11.98 o 
   8   6   2       47.05       51.52      7.83 o 
   9   6   2      141.62      127.68     15.36 o 
  -9   7   2       36.34       42.50     12.31 o 
  -8   7   2      310.60      309.64     13.61 o 
  -7   7   2       29.72       19.27      5.37 o 
  -6   7   2      135.30      139.52      8.22 o 
  -5   7   2        0.95       -1.86      2.86 o 
  -4   7   2     1596.96     1557.58     21.74 o 
  -3   7   2      504.76      525.60     12.16 o 
  -2   7   2     1123.97     1098.25     17.89 o 
  -1   7   2      209.04       58.33      5.42 o 
   0   7   2      364.46      290.66      8.26 o 
   1   7   2     6335.16     6678.13     95.67 o 
   2   7   2      314.92      322.49      6.22 o 
   3   7   2       12.77       11.95      3.56 o 
   4   7   2     1028.84     1030.09     15.40 o 
   5   7   2       80.17       62.41      4.47 o 
   6   7   2      257.50      268.55      8.62 o 
   7   7   2       14.56        0.49      5.40 o 
   8   7   2      365.52      377.47     14.65 o 
   9   7   2       38.80       50.86     13.89 o 
  -9   8   2        1.01       12.97     12.31 o 
  -8   8   2      834.14      857.55     28.54 o 
  -7   8   2       29.91       33.54      6.34 o 
  -6   8   2      224.46      219.02      9.75 o 
  -5   8   2      102.32      107.82      5.39 o 
  -4   8   2        0.30        0.93      2.09 o 
  -3   8   2      114.56       79.35      5.38 o 
  -2   8   2       49.46       19.82      4.45 o 
  -1   8   2     6394.77     6959.88    169.56 o 
   0   8   2      177.58      191.25      9.27 o 
   1   8   2     1628.22     1840.52     28.41 o 
   2   8   2       11.31       19.09      2.55 o 
   3   8   2       33.41       21.38      2.48 o 
   4   8   2      879.92      886.00     13.95 o 
   5   8   2     1016.69     1018.39     18.92 o 
   6   8   2       74.74       74.19      5.71 o 
   7   8   2       11.57        1.97      5.55 o 
   8   8   2      332.12      303.23     27.56 o 
   9   8   2      325.78      328.39     22.18 o 
  -8   9   2        1.03        5.88     10.88 o 
  -7   9   2       89.99       93.93     11.11 o 
  -6   9   2      978.56      966.46     24.31 o 
  -5   9   2     1366.45     1295.50     27.89 o 
  -4   9   2       48.44       37.74      4.70 o 
  -3   9   2     2646.46     2768.51     41.63 o 
  -2   9   2     1950.73     2012.36     38.86 o 
  -1   9   2      545.62      618.21     15.06 o 
   0   9   2      906.89      828.65     18.48 o 
   1   9   2      464.19      446.15      9.69 o 
   2   9   2     3274.39     3393.11     51.94 o 
   3   9   2       46.93       32.89      4.56 o 
   4   9   2       56.62       60.46      6.47 o 
   5   9   2       50.05       50.85      4.80 o 
   6   9   2        9.01       11.09      5.15 o 
   7   9   2      335.88      342.18     13.51 o 
   8   9   2       31.50       32.45     13.70 o 
  -8  10   2      204.90      200.02     17.22 o 
  -7  10   2      226.20      201.89     10.85 o 
  -6  10   2      673.30      338.77     18.85 o 
  -5  10   2      194.46      194.50      7.39 o 
  -4  10   2        0.57        1.81      2.94 o 
  -3  10   2      589.32      589.45     12.21 o 
  -2  10   2      104.66       97.30      5.80 o 
  -1  10   2     2860.56     2776.51     51.86 o 
   0  10   2       59.63       53.64      5.53 o 
   1  10   2     2650.20     2738.48     41.59 o 
   2  10   2     1024.58      924.28     16.88 o 
   3  10   2       75.04       66.57      3.49 o 
   4  10   2      274.65      265.35      8.00 o 
   5  10   2     1178.46     1146.81     21.38 o 
   6  10   2      654.01      697.09     15.54 o 
   7  10   2      241.19      245.23     11.91 o 
   8  10   2        0.92        3.24      7.31 o 
  -8  11   2        0.95        3.02     11.57 o 
  -7  11   2        0.89       -0.81      6.66 o 
  -6  11   2      390.72      356.93     17.36 o 
  -5  11   2      182.36      185.35     13.16 o 
  -4  11   2       43.09       46.75      6.93 o 
  -3  11   2     2935.50     2849.02     54.12 o 
  -2  11   2       42.52       30.64      8.80 o 
  -1  11   2      714.95      778.98     19.03 o 
   0  11   2       51.54       66.48      5.02 o 
   1  11   2        1.09        0.29      2.73 o 
   2  11   2       16.18       13.91      3.11 o 
   3  11   2      107.63      122.12      5.36 o 
   4  11   2       86.90       77.90     11.30 o 
   5  11   2        1.19       -1.67      3.77 o 
   6  11   2      185.10      174.10      9.65 o 
   7  11   2       11.45       13.76      6.99 o 
   8  11   2        3.57       14.52      7.87 o 
  -7  12   2        4.70       -2.95      6.61 o 
  -6  12   2      163.58      174.90     14.20 o 
  -5  12   2      632.34      635.85     26.43 o 
  -4  12   2        4.09        5.74      4.42 o 
  -3  12   2     1633.96     1660.60     53.39 o 
  -2  12   2       51.92       56.38      7.41 o 
  -1  12   2      247.10      216.13      9.02 o 
   0  12   2       47.39       35.88      4.91 o 
   1  12   2       52.03       37.52      5.94 o 
   2  12   2      346.89      375.20      9.86 o 
   3  12   2      104.46      100.53      5.33 o 
   4  12   2        0.16       -3.41      3.41 o 
   5  12   2      133.50      155.40      7.17 o 
   6  12   2      465.13      470.33     15.88 o 
   7  12   2        0.66        5.55      7.86 o 
  -7  13   2       63.27       58.02     12.73 o 
  -6  13   2        0.37       -8.24      8.24 o 
  -5  13   2      132.04      124.78     12.11 o 
  -4  13   2       22.33       19.76      5.73 o 
  -3  13   2       90.76       84.01      7.76 o 
  -2  13   2      301.67      286.05     11.20 o 
  -1  13   2       11.71        5.91      4.82 o 
   0  13   2       29.16       20.90      5.10 o 
   1  13   2       81.18       91.40     11.75 o 
   2  13   2      329.28      312.39      9.24 o 
   3  13   2        0.12        0.75      3.57 o 
   4  13   2       20.04       26.47      5.74 o 
   5  13   2      278.01      259.08      9.12 o 
   6  13   2        1.97       -5.88     10.10 o 
   7  13   2      195.69      206.75     17.18 o 
  -7  14   2       62.28       83.29     14.78 o 
  -6  14   2       22.53       18.73     10.02 o 
  -5  14   2       33.21       33.75     10.18 o 
  -4  14   2      630.76      598.52     18.01 o 
  -3  14   2      230.56      243.75     10.94 o 
  -2  14   2       90.64       85.55      7.39 o 
  -1  14   2      257.05      264.75     11.11 o 
   0  14   2       51.02       32.35      5.58 o 
   1  14   2      351.82      337.35     12.42 o 
   2  14   2      149.78      137.08      6.46 o 
   3  14   2      139.97      139.74      7.71 o 
   4  14   2      648.43      700.61     19.64 o 
   5  14   2       15.96       20.78      6.57 o 
   6  14   2        1.33        8.86      9.79 o 
  -6  15   2       21.40       16.68     11.34 o 
  -5  15   2       22.69       23.07     10.37 o 
  -4  15   2      157.46      148.49      9.17 o 
  -3  15   2       19.28       12.92      5.94 o 
  -2  15   2     1476.22     1406.15     40.72 o 
  -1  15   2      284.73      282.78     11.96 o 
   0  15   2      615.33      570.11     17.35 o 
   1  15   2       84.20       85.77      8.19 o 
   2  15   2        4.54       -1.02      5.28 o 
   3  15   2       78.43       81.77      6.68 o 
   4  15   2        8.56        7.09      5.76 o 
   5  15   2        0.63        2.67      9.13 o 
   6  15   2       20.20       41.10     12.31 o 
  -6  16   2       11.83       16.49     12.15 o 
  -5  16   2       13.91       30.19     11.15 o 
  -4  16   2       14.83       12.31      6.84 o 
  -3  16   2        1.85       -5.14      5.95 o 
  -2  16   2       17.79        9.68      5.77 o 
  -1  16   2        0.36       -4.94      4.94 o 
   0  16   2       76.73       65.90      8.16 o 
   1  16   2       39.46       36.92      7.02 o 
   2  16   2       39.01       22.85      6.70 o 
   3  16   2        3.70        2.60      4.85 o 
   4  16   2       26.18       29.90      7.16 o 
   5  16   2       89.84      110.42     15.56 o 
  -5  17   2        4.61        7.59     11.30 o 
  -4  17   2       86.15       98.11     10.65 o 
  -3  17   2       91.14       87.36     13.74 o 
  -2  17   2       42.36       18.69      7.53 o 
  -1  17   2      234.29      271.74     12.66 o 
   0  17   2      748.25      807.19     23.14 o 
   1  17   2      368.80      419.64     15.79 o 
   2  17   2        1.13       13.53      9.21 o 
   3  17   2       37.87       44.11      8.10 o 
   4  17   2       17.47       20.75      7.09 o 
   5  17   2      103.75      167.58     19.24 o 
  -4  18   2      266.99      283.61     20.59 o 
  -3  18   2        1.44       -7.11      7.11 o 
  -2  18   2       69.87       62.66     12.60 o 
  -1  18   2       94.49       74.59     13.10 o 
   0  18   2        9.99       19.95      9.19 o 
   1  18   2        0.80        2.83      9.17 o 
   2  18   2      322.02      343.15     18.75 o 
   3  18   2       10.53       13.28     10.91 o 
   4  18   2        6.36       -2.63     10.29 o 
  -3  19   2      149.32      159.00     14.90 o 
  -2  19   2      711.95      761.70     23.78 o 
  -1  19   2       31.45       33.07     14.71 o 
   0  19   2       69.41       69.47      9.29 o 
   1  19   2       15.63        2.24      7.77 o 
   2  19   2       15.23       23.46      8.51 o 
   3  19   2       54.22       81.28     15.64 o 
  -1  20   2      100.99      109.28     12.43 o 
   0  20   2        6.47        6.30      8.21 o 
   1  20   2       51.64       58.44     10.20 o 
  -9   1   3        7.50       -0.07      7.10 o 
  -8   1   3      207.65      199.40     10.77 o 
  -7   1   3      476.01      469.52     15.58 o 
  -6   1   3      788.46      790.04     13.45 o 
  -5   1   3        8.20       15.17      2.21 o 
  -4   1   3     1756.28     1968.80     21.08 o 
  -3   1   3        2.65        1.64      1.00 o 
  -2   1   3       93.67      103.70      4.70 o 
  -1   1   3     3795.30     4021.85     48.82 o 
   0   1   3     5489.27     5522.45     65.57 o 
   1   1   3     1274.63     1312.86     18.98 o 
   2   1   3       54.42       69.73      2.39 o 
   3   1   3     2484.51     2645.20     37.96 o 
   4   1   3     1436.74     1350.51     20.97 o 
   5   1   3      104.37       94.51      9.60 o 
   6   1   3      279.38      271.26      9.80 o 
   7   1   3       15.53       27.61      5.75 o 
   8   1   3      411.09      423.13     15.17 o 
   9   1   3      162.75      172.71     11.39 o 
  -9   2   3       87.99      114.36     11.34 o 
  -8   2   3      143.79      136.95      9.34 o 
  -7   2   3       28.05       29.04      6.02 o 
  -6   2   3        4.82        2.24      2.61 o 
  -5   2   3      155.75      142.91      3.44 o 
  -4   2   3       19.74       18.18      3.31 o 
  -3   2   3     2447.44     2552.13     29.05 o 
  -2   2   3     3319.58     3442.92     61.30 o 
  -1   2   3      861.93      967.25     12.74 o 
   0   2   3     9338.47     8922.55    121.71 o 
   1   2   3      434.92      440.26      7.29 o 
   2   2   3    15023.11    14619.06    259.27 o 
   3   2   3     5015.04     5365.83     74.65 o 
   4   2   3     7837.85     8126.00    112.17 o 
   5   2   3      624.26      571.42     14.53 o 
   6   2   3        3.10        4.95      3.97 o 
   7   2   3        5.08        8.53      4.01 o 
   8   2   3        4.57        1.09      5.93 o 
   9   2   3      333.27      315.09     14.43 o 
  -9   3   3      104.14       99.01     12.64 o 
  -8   3   3      445.73      449.07     17.28 o 
  -7   3   3        0.02       -3.66      4.77 o 
  -6   3   3      418.67      425.37      7.80 o 
  -5   3   3       14.07        8.59      2.07 o 
  -4   3   3     6263.48     6602.92     72.60 o 
  -3   3   3      404.54      419.50      6.25 o 
  -2   3   3      677.39      691.76     11.77 o 
  -1   3   3    16576.95    15559.72    247.83 o 
   0   3   3      229.41      258.38      6.35 o 
   1   3   3     3523.71     3749.66     53.06 o 
   3   3   3     6183.75     6130.24     85.07 o 
   4   3   3     5013.70     5186.10     72.89 o 
   5   3   3     2221.67     2369.67     44.65 o 
   6   3   3     3281.87     3185.27     49.26 o 
   7   3   3      225.85      214.80      8.06 o 
   8   3   3      159.60      120.17      8.75 o 
   9   3   3       78.12      127.02     16.99 o 
  -9   4   3       11.24        9.00      7.38 o 
  -8   4   3        8.67        7.27      5.84 o 
  -7   4   3       13.49       19.33      5.77 o 
  -6   4   3        8.33        3.22      2.68 o 
  -5   4   3      731.01      727.03     12.34 o 
  -4   4   3     4562.91     4754.30     58.84 o 
  -3   4   3      111.64      172.85      3.94 o 
  -2   4   3       22.06       50.36      2.64 o 
  -1   4   3     2166.31     2168.22     27.41 o 
   0   4   3     3153.55     3138.55     44.40 o 
   1   4   3      487.70      550.48      8.07 o 
   2   4   3     2061.93     2250.02     28.48 o 
   3   4   3      131.67      128.82      5.79 o 
   4   4   3      398.21      378.04      7.33 o 
   5   4   3      606.06      597.61     11.86 o 
   6   4   3        5.08        7.12      3.49 o 
   7   4   3       81.43       88.28      5.83 o 
   8   4   3      277.62      258.17     11.90 o 
   9   4   3        9.13       -0.08     10.53 o 
  -9   5   3      103.91      131.07     11.97 o 
  -8   5   3       14.42       17.81      8.46 o 
  -7   5   3      263.59      254.65     11.42 o 
  -6   5   3      345.24      368.52     10.05 o 
  -5   5   3     1047.66     1205.83     21.05 o 
  -4   5   3     1421.95     1566.70     21.46 o 
  -3   5   3      128.63      125.81      3.89 o 
  -2   5   3     2731.35     2901.36     51.76 o 
  -1   5   3       61.64       50.35      5.79 o 
   0   5   3      255.90      261.06      5.74 o 
   1   5   3      970.39      995.88     13.70 o 
   2   5   3      134.13      180.70      4.05 o 
   3   5   3     3704.75     4007.06     49.72 o 
   4   5   3       79.80       80.59      3.49 o 
   5   5   3       18.07       14.88      2.76 o 
   6   5   3        1.17        1.25      3.32 o 
   7   5   3      131.96      120.14      6.39 o 
   8   5   3       22.31       11.59      6.22 o 
   9   5   3        7.84       -3.87     10.49 o 
  -9   6   3       11.23       12.44      7.98 o 
  -8   6   3       15.36       14.16      6.62 o 
  -7   6   3       32.36       33.68      5.13 o 
  -6   6   3      876.77      873.11     17.72 o 
  -5   6   3     2751.74     2861.51     44.16 o 
  -4   6   3      809.42      818.84     12.70 o 
  -3   6   3      576.59      670.22     12.60 o 
  -2   6   3      382.62      359.15      9.69 o 
  -1   6   3     1257.00     1270.57     24.83 o 
   0   6   3     1715.97     1664.89     25.31 o 
   1   6   3     3210.57     3524.67     59.42 o 
   2   6   3      246.49      224.38      4.80 o 
   3   6   3        6.66       -1.13      1.53 o 
   4   6   3      133.96      110.04      4.60 o 
   5   6   3      111.89      118.15      4.63 o 
   6   6   3        4.84        2.56      3.52 o 
   7   6   3      342.23      346.86     12.40 o 
   8   6   3      208.55      206.37     12.85 o 
   9   6   3       15.18        4.53     11.84 o 
  -9   7   3      163.99      194.29     17.92 o 
  -8   7   3      247.70      258.69     12.46 o 
  -7   7   3      479.02      490.10     12.89 o 
  -6   7   3       50.31       39.52      7.78 o 
  -5   7   3      190.66      162.36      6.32 o 
  -4   7   3      602.67      578.46     10.00 o 
  -3   7   3       66.80       74.27      3.49 o 
  -2   7   3        9.14        1.43      2.42 o 
  -1   7   3        6.42        1.93      2.13 o 
   0   7   3     1273.23     1257.07     20.28 o 
   1   7   3     2515.41     2994.59     43.64 o 
   2   7   3       61.29       25.73      3.98 o 
   3   7   3      756.96      738.08     11.60 o 
   4   7   3     1296.87     1306.09     22.21 o 
   5   7   3       26.95       30.06      5.41 o 
   6   7   3     1812.05     1815.22     30.98 o 
   7   7   3       63.28       54.59      7.18 o 
   8   7   3       39.63       30.16      7.73 o 
   9   7   3       53.39       30.34     14.17 o 
  -8   8   3      143.54      164.25     15.60 o 
  -7   8   3      105.06       98.94      7.92 o 
  -6   8   3      182.89      183.48      9.32 o 
  -5   8   3      150.13      145.23      6.11 o 
  -4   8   3      301.95      303.63      6.77 o 
  -3   8   3      156.51      149.66      5.06 o 
  -2   8   3     2885.72     3004.87     54.76 o 
  -1   8   3        1.08        1.59      3.72 o 
   0   8   3        2.93        1.50      1.90 o 
   1   8   3      124.11       89.24      3.86 o 
   2   8   3      580.41      576.00      9.65 o 
   3   8   3      103.72       88.63      4.23 o 
   4   8   3      845.20      820.20     15.67 o 
   5   8   3      758.12      753.95     15.31 o 
   6   8   3       61.44       71.88      9.49 o 
   7   8   3      128.92      129.95     18.71 o 
   8   8   3       76.88       74.38     23.86 o 
  -8   9   3        2.42        4.06     10.06 o 
  -7   9   3      256.71      266.20     17.88 o 
  -6   9   3      670.03      657.72     23.69 o 
  -5   9   3       18.50       17.36      4.36 o 
  -4   9   3       16.75        4.68      3.56 o 
  -3   9   3        1.13       -1.79      3.03 o 
  -2   9   3     1169.86     1322.59     38.78 o 
  -1   9   3     1214.31     1228.60     25.78 o 
   0   9   3      462.06      404.74     11.32 o 
   1   9   3       77.55       39.38      4.16 o 
   2   9   3      701.51      723.74     11.75 o 
   3   9   3      119.70      102.28      4.02 o 
   4   9   3       48.57       39.01      4.27 o 
   5   9   3        7.05        2.23      3.41 o 
   6   9   3      175.77      173.98      9.76 o 
   7   9   3      103.30       87.37      9.10 o 
   8   9   3        0.86       -4.54      7.38 o 
  -8  10   3       36.97       45.90     13.24 o 
  -7  10   3      179.09      183.75     10.59 o 
  -6  10   3       49.47       59.88     17.20 o 
  -5  10   3      580.61      615.18     23.38 o 
  -4  10   3      112.94       85.03      8.51 o 
  -3  10   3      869.65      882.88     20.84 o 
  -2  10   3     1534.39     1488.15     30.91 o 
  -1  10   3       94.04       76.35      5.33 o 
   0  10   3        5.84        7.04      2.50 o 
   1  10   3      914.93      926.01     17.02 o 
   2  10   3      174.80      192.10      6.26 o 
   3  10   3        9.22        3.92      2.35 o 
   4  10   3     1131.55     1130.75     20.67 o 
   5  10   3     1171.88     1224.16     22.58 o 
   6  10   3      394.12      402.64     11.65 o 
   7  10   3       11.45       15.78      6.67 o 
   8  10   3       20.51       18.32      8.18 o 
  -8  11   3        0.90       -1.28     11.88 o 
  -7  11   3      439.84      491.09     17.31 o 
  -6  11   3      210.19      227.38     15.48 o 
  -5  11   3      113.37      114.26      7.68 o 
  -4  11   3      529.07      493.22     14.82 o 
  -3  11   3      935.12      924.49     22.22 o 
  -2  11   3        4.92        1.01      3.60 o 
  -1  11   3      718.73      683.98     17.49 o 
   0  11   3     1872.93     1848.83     43.23 o 
   1  11   3     1802.76     1753.86     28.88 o 
   2  11   3      454.39      453.38     10.71 o 
   3  11   3        2.04        1.87      2.55 o 
   4  11   3       55.97       34.58      6.46 o 
   5  11   3      227.07      222.96      8.09 o 
   6  11   3      346.42      377.51     13.80 o 
   7  11   3        1.95        1.87      6.70 o 
   8  11   3      121.39      145.02     15.64 o 
  -7  12   3      170.17      213.37     16.49 o 
  -6  12   3     1018.92     1016.37     37.39 o 
  -5  12   3       89.21       80.58     13.45 o 
  -4  12   3      484.36      488.13     15.04 o 
  -3  12   3      281.36      282.20     10.69 o 
  -2  12   3      514.02      448.07     13.88 o 
  -1  12   3      569.24      622.44     16.95 o 
   0  12   3        4.61        1.61      3.75 o 
   1  12   3      579.98      543.51     12.37 o 
   2  12   3        6.31        3.43      3.12 o 
   3  12   3       64.28       54.29      8.26 o 
   4  12   3       22.64       20.85      4.23 o 
   5  12   3       96.60       86.43      8.49 o 
   6  12   3        2.55       -1.26      6.87 o 
   7  12   3       15.27       16.84      7.87 o 
  -7  13   3        9.04        5.38     10.88 o 
  -6  13   3      466.76      513.04     24.85 o 
  -5  13   3       11.02       14.05      7.93 o 
  -4  13   3      446.89      424.71     14.34 o 
  -3  13   3     1310.48     1210.66     28.13 o 
  -2  13   3      313.41      282.34     20.69 o 
  -1  13   3     1216.80     1259.25     28.67 o 
   0  13   3     1363.16     1391.94     43.70 o 
   1  13   3     1321.14     1369.92     24.52 o 
   2  13   3        4.99        3.41      3.34 o 
   3  13   3      581.68      569.62     13.31 o 
   4  13   3        0.06        5.01      4.95 o 
   5  13   3        0.10       -0.88      5.29 o 
   7  13   3        9.46       20.16     11.19 o 
  -7  14   3      102.03      120.98     16.18 o 
  -6  14   3       27.07       32.01     11.07 o 
  -5  14   3        0.32        9.40      7.93 o 
  -4  14   3       64.68       55.94     13.99 o 
  -3  14   3      465.65      444.65     14.96 o 
  -2  14   3        6.13       -3.32      5.81 o 
  -1  14   3      431.14      414.14     14.19 o 
   0  14   3       48.37       22.58      6.85 o 
   1  14   3      795.94      814.68     17.21 o 
   2  14   3      289.30      269.38      9.06 o 
   3  14   3        4.64        0.89      4.53 o 
   4  14   3      365.91      358.68     13.30 o 
   5  14   3      327.71      346.39     15.44 o 
   6  14   3       38.09       63.09     13.28 o 
  -6  15   3       19.78       19.70     11.57 o 
  -5  15   3        0.03       10.22      8.51 o 
  -4  15   3       59.76       64.13     12.87 o 
  -3  15   3       29.19       18.68      6.37 o 
  -2  15   3      182.93      192.89     14.71 o 
  -1  15   3     2384.08     2322.99     48.24 o 
   0  15   3      450.92      345.01     57.40 o 
   1  15   3       30.20       20.90      5.73 o 
   2  15   3      211.59      182.50      7.74 o 
   3  15   3      190.95      200.55      8.20 o 
   4  15   3       74.99       92.15      9.14 o 
   5  15   3      219.53      240.95     11.82 o 
   6  15   3       18.46       24.27     11.88 o 
  -5  16   3      384.26      425.77     23.72 o 
  -4  16   3      264.31      249.88     12.53 o 
  -3  16   3      150.45      132.38     12.91 o 
  -1  16   3       36.45       32.03      8.90 o 
   0  16   3        4.33        1.12      5.17 o 
   1  16   3        0.01       -0.95      5.45 o 
   2  16   3     1009.14     1062.68     36.54 o 
   3  16   3        1.20        1.10      5.71 o 
   4  16   3       31.99       39.82      7.75 o 
   5  16   3       19.85       18.70      7.62 o 
  -5  17   3        0.57       -1.12     11.46 o 
  -4  17   3        3.24        9.97     12.31 o 
  -3  17   3       11.38       -4.85      6.19 o 
  -2  17   3       20.04        7.61      6.44 o 
  -1  17   3        2.48        3.64      6.52 o 
   0  17   3      312.36      328.39     13.97 o 
   1  17   3       14.05       11.86      6.96 o 
   2  17   3       88.94       85.31      9.80 o 
   3  17   3      257.58      257.99     12.25 o 
   4  17   3       93.05      122.02     10.17 o 
   5  17   3        5.98       11.38     11.65 o 
  -4  18   3       18.33       27.19      9.15 o 
  -3  18   3      201.31      201.54     12.13 o 
  -2  18   3       18.85        7.52      7.59 o 
  -1  18   3      195.39      192.32     11.53 o 
   0  18   3      215.81      253.33     12.86 o 
   1  18   3        0.22       -1.94      7.35 o 
   2  18   3        3.61       10.96      7.73 o 
   3  18   3      241.42      249.21     18.69 o 
   4  18   3       40.17       68.77     13.87 o 
  -3  19   3       17.11       23.32     10.64 o 
  -2  19   3       63.59       33.45     32.92 o 
  -1  19   3        4.04        3.59      7.73 o 
   0  19   3       58.94       57.17      9.34 o 
   1  19   3        0.67       -0.65      7.68 o 
   2  19   3       19.64       10.82      8.68 o 
   3  19   3      133.36      144.94     19.24 o 
  -1  20   3        5.68        5.58      8.86 o 
   0  20   3       90.80      110.12     33.81 o 
   1  20   3       62.37       66.73     10.85 o 
  -9   0   4      387.10      375.42     22.56 o 
  -8   0   4       98.66      103.61     13.89 o 
  -7   0   4     1562.02     1655.43     52.83 o 
  -6   0   4        8.11       12.29      4.18 o 
  -5   0   4     1339.79     1351.17     28.18 o 
  -4   0   4     3736.01     3949.44     56.91 o 
  -3   0   4       76.27       79.80      3.05 o 
  -2   0   4       10.06        4.00      4.30 o 
  -1   0   4    24784.36    22272.98   1240.54 o 
   0   0   4    11246.50    10454.55    250.02 o 
   1   0   4     8917.32     8483.41    201.14 o 
   2   0   4      854.36      972.23     14.58 o 
   3   0   4      291.46      292.90     11.84 o 
   4   0   4      271.53      276.88     12.54 o 
   5   0   4     2007.28     2128.42     57.82 o 
   6   0   4        1.31        8.32      6.00 o 
   7   0   4      382.52      378.16     18.15 o 
   8   0   4      490.98      556.43     24.31 o 
   9   0   4        3.85       16.33     10.99 o 
  -9   1   4       60.54       56.20      9.31 o 
  -8   1   4       16.15       16.31      6.42 o 
  -7   1   4      134.95      137.56      8.52 o 
  -6   1   4      138.03      136.47      4.95 o 
  -5   1   4       17.73       17.85      2.33 o 
  -4   1   4     2624.60     2714.39     28.28 o 
  -3   1   4      361.83      312.90      6.02 o 
  -2   1   4     2082.78     2018.88     80.28 o 
  -1   1   4     8251.66     8155.14    120.43 o 
   0   1   4     6427.04     6318.14     74.95 o 
   1   1   4     5103.35     4925.45    122.76 o 
   2   1   4     1786.78     1927.57     24.13 o 
   3   1   4      405.16      409.98      7.77 o 
   4   1   4      164.90      192.18     15.87 o 
   5   1   4      308.37      307.75     10.04 o 
   6   1   4       12.93       10.63      4.35 o 
   7   1   4      110.46      108.33      7.50 o 
   8   1   4      112.42      100.22      6.63 o 
   9   1   4       99.55      126.21     17.11 o 
  -9   2   4       21.34       26.94      8.26 o 
  -8   2   4       71.58       75.10      8.77 o 
  -7   2   4        1.13        2.73      4.79 o 
  -6   2   4      419.10      434.17      9.12 o 
  -5   2   4        0.09        1.55      1.87 o 
  -4   2   4      860.35      872.45     11.60 o 
  -3   2   4     3835.17     4039.86     50.93 o 
  -2   2   4     1381.99     1338.92     21.00 o 
  -1   2   4     1701.46     1721.19     21.59 o 
   0   2   4     1405.13     1436.79     18.27 o 
   1   2   4      174.72      158.22      3.66 o 
   2   2   4     1303.52     1367.13     17.65 o 
   3   2   4     1746.51     1834.71     27.48 o 
   4   2   4     3606.84     3740.81     53.53 o 
   5   2   4        7.18        4.18      3.50 o 
   6   2   4      120.35      111.19      6.89 o 
   7   2   4      355.52      386.71     13.15 o 
   8   2   4       31.64       34.80      5.75 o 
   9   2   4      167.10      183.14     16.87 o 
  -9   3   4       41.86       46.05      9.02 o 
  -8   3   4       66.51       81.82      8.96 o 
  -7   3   4      228.56      231.23     21.60 o 
  -6   3   4        4.02       -2.63      2.63 o 
  -5   3   4        7.46        5.45      2.31 o 
  -4   3   4        1.32       -0.49      1.34 o 
  -3   3   4     1122.71     1097.43     26.08 o 
  -2   3   4      794.86      799.91     16.20 o 
  -1   3   4       71.09       69.81      2.66 o 
   0   3   4     7391.38     7542.27    103.48 o 
   1   3   4      116.70      120.05      2.86 o 
   2   3   4      954.60     1050.03     14.09 o 
   3   3   4     5967.09     6358.08     88.37 o 
   4   3   4       10.27       19.08      2.56 o 
   5   3   4      985.36      967.19     22.60 o 
   6   3   4      656.82      667.66     17.47 o 
   7   3   4      564.96      530.78     13.20 o 
   8   3   4      162.61      168.76      8.06 o 
   9   3   4       58.11       45.82     13.35 o 
  -9   4   4      103.53      129.08     11.85 o 
  -8   4   4       10.08       13.41      6.59 o 
  -7   4   4       60.67       64.82      9.97 o 
  -6   4   4        9.11        8.28      3.23 o 
  -5   4   4      937.07      958.64     15.37 o 
  -4   4   4      218.99      175.51      3.86 o 
  -3   4   4     2380.38     2672.69     40.43 o 
  -2   4   4      217.17      254.09      6.73 o 
  -1   4   4     3780.85     3853.45    102.14 o 
   0   4   4     1192.98     1133.00     21.62 o 
   1   4   4       82.70       94.95      3.84 o 
   2   4   4      119.02      156.00      4.04 o 
   3   4   4     1569.36     1501.96     19.84 o 
   4   4   4      857.31      853.40     15.11 o 
   5   4   4     1020.64      984.52     22.20 o 
   6   4   4        4.91       -1.51      3.28 o 
   7   4   4       22.79       32.43      5.02 o 
   8   4   4        0.11        2.67      6.22 o 
   9   4   4       23.97       17.01     10.84 o 
  -9   5   4        0.12       -7.02      7.02 o 
  -8   5   4       87.69       96.59      8.70 o 
  -7   5   4      557.96      568.45     13.87 o 
  -6   5   4     1665.73     1679.76     30.61 o 
  -5   5   4      509.72      488.53      9.62 o 
  -4   5   4       17.01        7.00      2.22 o 
  -3   5   4      226.07      191.59     10.01 o 
  -2   5   4     4158.92     4423.29     77.92 o 
  -1   5   4     1280.35     1286.11     20.20 o 
   0   5   4      117.39       99.60      3.57 o 
   1   5   4     2868.03     2835.14     35.52 o 
   2   5   4     3032.74     3087.58     38.71 o 
   3   5   4     2579.00     2730.37     32.95 o 
   4   5   4       27.28       28.12      3.69 o 
   5   5   4      373.42      365.84      9.61 o 
   6   5   4      775.16      719.63     15.43 o 
   7   5   4      210.37      228.79     12.85 o 
   8   5   4      820.34      770.84     22.29 o 
   9   5   4      160.19      159.58     11.09 o 
  -9   6   4        3.61        3.25     10.99 o 
  -8   6   4        5.23       -5.76      5.76 o 
  -7   6   4      324.09      331.08     10.26 o 
  -6   6   4        3.96        2.12      3.15 o 
  -5   6   4       21.98       14.72      2.88 o 
  -4   6   4      223.12      205.71      5.46 o 
  -3   6   4       78.71       75.69      4.49 o 
  -2   6   4     1716.05     1966.60     52.44 o 
  -1   6   4      155.87      189.81      6.51 o 
   0   6   4     1306.63     1345.79     21.22 o 
   1   6   4      364.22      416.76      8.15 o 
   2   6   4       51.21       37.49      2.32 o 
   3   6   4     1758.91     1846.05     24.58 o 
   4   6   4       47.65       54.54      5.21 o 
   5   6   4      354.14      342.34      7.77 o 
   6   6   4       62.87       66.31     10.14 o 
   7   6   4        3.03        5.18      4.19 o 
   8   6   4       65.35       68.16     19.91 o 
   9   6   4       85.68      106.06     13.78 o 
  -9   7   4        4.18       11.84     12.23 o 
  -8   7   4        0.73       -4.33      9.56 o 
  -7   7   4      202.03      191.11      8.08 o 
  -6   7   4      755.07      781.84     16.59 o 
  -5   7   4     1884.20     1866.86     26.83 o 
  -4   7   4      734.12      765.24     23.20 o 
  -3   7   4     1160.36     1176.61     37.60 o 
  -2   7   4      156.92      208.72     10.45 o 
  -1   7   4        1.30        0.31      2.43 o 
   0   7   4     2230.48     2448.97     36.49 o 
   1   7   4      334.07      274.75      5.47 o 
   2   7   4      937.09      963.08     14.13 o 
   3   7   4     1916.62     1957.15     26.20 o 
   4   7   4        0.11       -0.86      2.57 o 
   5   7   4       94.59       96.96      4.52 o 
   6   7   4        4.65        5.43      3.85 o 
   7   7   4        2.15        0.68      4.08 o 
   8   7   4        2.52        7.53      6.35 o 
   9   7   4       20.77       11.92     12.35 o 
  -8   8   4      323.62      349.45     21.56 o 
  -7   8   4      136.85      124.51      8.62 o 
  -6   8   4        5.11       -1.43      6.58 o 
  -5   8   4      294.34      297.45      8.84 o 
  -4   8   4       57.27       25.69     10.80 o 
  -3   8   4     1111.16     1145.19     24.64 o 
  -1   8   4     2114.64     2208.68     33.84 o 
   0   8   4      377.13      440.73      9.52 o 
   1   8   4     1400.10     1543.42     24.69 o 
   2   8   4      444.62      372.32      7.20 o 
   3   8   4      408.47      407.30      7.90 o 
   4   8   4        1.06        5.20      3.08 o 
   5   8   4        0.73        0.38      2.89 o 
   6   8   4      376.08      399.77     11.19 o 
   7   8   4       79.52       88.45      8.23 o 
   8   8   4        2.02        2.17      6.91 o 
  -8   9   4       11.38        3.48      9.33 o 
  -7   9   4        0.58        3.46      6.07 o 
  -6   9   4       49.80       44.81      6.94 o 
  -5   9   4      306.67      318.40     11.33 o 
  -4   9   4       88.41      121.64      6.79 o 
  -3   9   4     3720.64     3818.23     78.55 o 
  -1   9   4     2242.41     2342.37     62.81 o 
   0   9   4      209.20      232.69      6.74 o 
   1   9   4      471.22      543.72     12.06 o 
   2   9   4      232.32      267.81      6.04 o 
   3   9   4       10.63        5.32      2.29 o 
   4   9   4     6115.37     6025.66     88.75 o 
   5   9   4        3.91        4.56      3.58 o 
   6   9   4      144.92      134.01      6.87 o 
   7   9   4       67.42       74.00      9.65 o 
   8   9   4       43.39       62.72     15.62 o 
  -8  10   4       53.69       47.95     13.66 o 
  -7  10   4      243.36      257.92     17.80 o 
  -6  10   4       72.51       59.91     10.88 o 
  -5  10   4      124.40      120.32     10.49 o 
  -4  10   4       60.84       49.82      5.94 o 
  -3  10   4        0.15        0.46      3.57 o 
  -2  10   4      226.84       10.95      4.80 o 
  -1  10   4        3.71        6.85      3.51 o 
   0  10   4     2795.89     2877.17     53.78 o 
   1  10   4     2349.57     2339.51     36.40 o 
   2  10   4       17.34       13.70      3.39 o 
   3  10   4      121.03      114.55      4.46 o 
   4  10   4      187.39      217.58      7.44 o 
   5  10   4       56.16       50.56      7.92 o 
   6  10   4       47.24       45.69      7.71 o 
   7  10   4     1680.97     1730.48     55.11 o 
   8  10   4      308.88      345.82     15.13 o 
  -8  11   4       15.59       10.80     11.61 o 
  -7  11   4        1.11       12.54      9.91 o 
  -6  11   4      103.73      107.28     11.61 o 
  -5  11   4       31.90       16.68      7.43 o 
  -4  11   4       32.66       18.23      7.04 o 
  -3  11   4      304.58      307.70     11.08 o 
  -1  11   4      532.81      542.81     15.16 o 
   0  11   4       49.38       37.53      3.98 o 
   1  11   4       46.94       36.18      4.69 o 
   2  11   4      234.50      235.04      7.38 o 
   3  11   4      579.05      586.86     12.77 o 
   4  11   4       33.06       21.06      5.02 o 
   5  11   4      270.74      272.04      9.00 o 
   6  11   4        0.64       -0.10      4.62 o 
   7  11   4       38.48       34.40     15.07 o 
   8  11   4       37.21       40.77     13.57 o 
  -7  12   4      110.10      127.37     13.89 o 
  -6  12   4       63.20       73.34     12.38 o 
  -5  12   4      272.69      245.43     13.26 o 
  -4  12   4       53.69       40.74     11.22 o 
  -3  12   4       60.43       36.54      6.60 o 
  -2  12   4       95.56       74.15      8.59 o 
  -1  12   4     4199.71     4307.86     78.98 o 
   0  12   4     1917.39     1842.34     98.65 o 
   1  12   4       32.08       23.20      3.96 o 
   2  12   4      460.93      435.95     10.84 o 
   3  12   4      255.21      269.25      8.36 o 
   4  12   4       21.98       34.92      5.81 o 
   5  12   4        0.53       -0.35      4.98 o 
   6  12   4      553.70      556.27     24.11 o 
   7  12   4      328.48      298.98     19.82 o 
  -7  13   4       57.83       72.53     14.44 o 
  -6  13   4        1.75       -4.57      8.86 o 
  -5  13   4        0.78       -1.94      5.76 o 
  -4  13   4       22.60       14.46      5.65 o 
  -3  13   4      882.34      835.23     21.85 o 
  -2  13   4      125.36      132.35     27.15 o 
  -1  13   4     1484.54     1456.82     32.04 o 
   0  13   4       27.39       12.82      4.75 o 
   1  13   4     1908.65     1967.83     32.95 o 
   2  13   4       95.27       77.55      7.10 o 
   3  13   4      203.63      192.99      7.65 o 
   4  13   4       26.14       36.96      6.09 o 
   5  13   4      148.98      142.10      8.99 o 
   6  13   4        6.51       -3.10      8.98 o 
   7  13   4       41.85       29.57     12.31 o 
  -6  14   4       26.17       19.24     10.41 o 
  -5  14   4       25.21       24.96     10.49 o 
  -4  14   4        2.00        0.25      5.40 o 
  -3  14   4     1374.46     1344.21     31.32 o 
  -2  14   4     1250.37     1065.22    166.50 o 
  -1  14   4     1492.01     1473.90     33.11 o 
   0  14   4        0.48       -2.61      4.21 o 
   1  14   4      122.96      135.56      6.76 o 
   2  14   4      330.27      287.35      9.35 o 
   3  14   4      974.09     1007.04     25.15 o 
   4  14   4      109.87      109.40      9.87 o 
   5  14   4      237.54      229.40     15.29 o 
  -6  15   4      101.07       98.38     15.79 o 
  -5  15   4       15.46       14.17     10.14 o 
  -4  15   4        6.93        8.60      6.03 o 
  -3  15   4       42.12       25.77      6.72 o 
  -2  15   4       53.43       40.90      7.17 o 
  -1  15   4      122.17      119.36      8.65 o 
   0  15   4     1080.07      966.87     35.34 o 
   1  15   4      311.64      337.08     10.52 o 
   2  15   4     1137.30     1112.82     24.68 o 
   3  15   4      266.03      274.09     11.99 o 
   4  15   4      119.74      111.38      8.56 o 
   5  15   4        8.59       -0.03      6.40 o 
  -5  16   4       14.82       19.20     11.73 o 
  -4  16   4        8.21       14.78      7.18 o 
  -3  16   4        7.94       -1.33      6.37 o 
  -2  16   4        2.67       -1.41      5.92 o 
  -1  16   4       41.10       39.14      7.36 o 
   0  16   4       30.06        5.13      8.01 o 
   1  16   4      129.39      104.66      8.20 o 
   2  16   4       50.63       54.03      6.30 o 
   3  16   4       53.92       59.45      7.94 o 
   4  16   4      191.68      215.05     18.71 o 
   5  16   4      110.83      123.14     10.37 o 
  -5  17   4      316.00      343.72     22.60 o 
  -4  17   4       62.18       42.72      8.35 o 
  -3  17   4       13.96       11.76      7.10 o 
  -2  17   4        0.99        5.64      6.80 o 
  -1  17   4       14.59        4.25      6.21 o 
   0  17   4        0.05       -2.93      6.26 o 
   1  17   4      470.07      513.53     17.66 o 
   2  17   4      395.99      397.81     15.64 o 
   3  17   4      147.58      169.61     10.50 o 
   4  17   4       43.82       52.08      8.91 o 
   5  17   4        7.40        6.38      8.06 o 
  -4  18   4       39.92       37.17      9.74 o 
  -3  18   4       69.01       55.79      9.66 o 
  -2  18   4      102.17      102.66     10.86 o 
  -1  18   4        0.12        0.88      7.01 o 
   0  18   4       47.41       13.91     23.18 o 
   1  18   4        0.38        0.04      6.86 o 
   2  18   4       35.11       33.48     14.28 o 
   3  18   4      172.18      201.37     11.89 o 
   4  18   4       34.47       46.62      9.07 o 
  -3  19   4      294.73      364.73     23.65 o 
  -2  19   4        0.42       -3.78      8.12 o 
  -1  19   4        0.17       -0.86      7.75 o 
   0  19   4      165.46      108.87     53.33 o 
   1  19   4       21.95        8.98      8.00 o 
   2  19   4      246.68      267.16     14.05 o 
  -9   1   5       87.15      105.66     15.48 o 
  -8   1   5        0.01        0.40      5.98 o 
  -7   1   5        5.12        4.91      4.08 o 
  -6   1   5      127.37      109.03      4.63 o 
  -5   1   5     1024.80     1018.63     16.09 o 
  -4   1   5     1466.35     1545.86     21.87 o 
  -3   1   5      188.34      187.07      5.22 o 
  -2   1   5     1034.28     1083.42     20.11 o 
  -1   1   5    10353.83    10721.95    196.32 o 
   0   1   5     5531.64     5716.20     68.19 o 
   1   1   5      592.65      588.46      9.76 o 
   2   1   5     1394.10     1369.93     17.83 o 
   3   1   5      963.62      982.49     15.88 o 
   4   1   5       24.69       24.64      2.63 o 
   5   1   5      512.66      521.61     14.27 o 
   6   1   5      913.28      882.07     21.41 o 
   7   1   5      862.44      859.05     22.01 o 
   8   1   5       29.14       37.53      7.11 o 
   9   1   5        3.36        4.76     11.03 o 
  -9   2   5      121.70      135.20     10.59 o 
  -8   2   5       46.35       65.70      8.64 o 
  -7   2   5       23.30       16.85      4.61 o 
  -6   2   5      234.30      239.41      6.72 o 
  -5   2   5     1063.15     1088.97     16.96 o 
  -4   2   5        3.27        2.08      1.91 o 
  -3   2   5       46.40       24.29      2.82 o 
  -2   2   5      610.55      596.16      9.01 o 
  -1   2   5     1679.89     1703.09     21.57 o 
   0   2   5     6831.75     6964.12     82.83 o 
   1   2   5     1471.43     1524.40     31.00 o 
   2   2   5     1611.51     1676.89     21.51 o 
   3   2   5     1283.84     1318.29     20.73 o 
   4   2   5     6492.55     6668.26     93.04 o 
   5   2   5      369.53      336.47     14.92 o 
   6   2   5     1014.14      980.30     23.17 o 
   7   2   5      105.26      117.65      7.85 o 
   8   2   5      138.94      122.68      7.55 o 
   9   2   5      109.71      119.40     10.03 o 
  -9   3   5       98.52      125.81     13.72 o 
  -8   3   5       79.41      100.57     13.47 o 
  -7   3   5      239.36      245.98      8.57 o 
  -6   3   5      117.93      110.41      4.70 o 
  -5   3   5      167.23      136.96      4.73 o 
  -4   3   5      354.20      322.12      6.92 o 
  -3   3   5       17.79       38.09      4.26 o 
  -2   3   5      264.07      205.66      5.07 o 
  -1   3   5        8.99        4.57      1.13 o 
   0   3   5      383.84      408.79      6.59 o 
   1   3   5       32.52       43.45      2.40 o 
   2   3   5       26.65        6.65      1.30 o 
   3   3   5      120.28      169.94      4.89 o 
   4   3   5        5.48        2.13      2.08 o 
   5   3   5     3842.48     3758.83     68.35 o 
   6   3   5     4353.92     4170.43     76.13 o 
   7   3   5      520.33      533.61     16.20 o 
   8   3   5       62.07       53.25      6.44 o 
   9   3   5      333.70      350.22     15.25 o 
  -9   4   5       49.26       46.14     15.38 o 
  -8   4   5       73.04      102.76     12.00 o 
  -7   4   5      377.18      387.94     11.08 o 
  -6   4   5       48.53       35.42      3.81 o 
  -5   4   5      263.87      291.26      7.05 o 
  -4   4   5      904.60     1042.29     15.91 o 
  -3   4   5     1361.14     1356.95     21.96 o 
  -2   4   5     1076.51     1214.37     19.38 o 
  -1   4   5      149.17      107.27      4.60 o 
   0   4   5      655.66      544.08     27.84 o 
   1   4   5     2269.81     2294.27     28.98 o 
   2   4   5     3047.25     2998.73     37.26 o 
   3   4   5       25.58       24.92      2.69 o 
   4   4   5      152.65      195.81      5.84 o 
   5   4   5     1114.13     1004.85     22.97 o 
   6   4   5      195.31      176.62      8.54 o 
   7   4   5       62.82       57.22     10.91 o 
   8   4   5      126.10      110.01      7.29 o 
   9   4   5      404.61      446.76     17.46 o 
  -9   5   5       63.01       59.72     13.89 o 
  -8   5   5       39.55       31.59      7.29 o 
  -7   5   5       68.55       81.42      7.56 o 
  -6   5   5      464.85      511.08     10.58 o 
  -5   5   5        8.00        5.08      2.58 o 
  -4   5   5        6.88        2.65      2.06 o 
  -3   5   5       63.88      104.68      5.90 o 
  -2   5   5     5502.56     6014.07     85.40 o 
  -1   5   5        3.50        1.08      1.72 o 
   0   5   5     3880.52     4174.74     72.66 o 
   1   5   5       40.19       33.28      2.45 o 
   2   5   5     1129.77     1149.62     23.03 o 
   3   5   5       12.31       18.63      2.98 o 
   4   5   5      113.07       90.90      4.36 o 
   5   5   5     1541.11     1564.25     26.88 o 
   6   5   5       14.55        6.45      3.80 o 
   7   5   5       67.60       74.74      7.46 o 
   8   5   5        3.33        7.94      5.36 o 
   9   5   5        0.40        5.18      7.87 o 
  -9   6   5       15.09       23.42     11.73 o 
  -8   6   5       18.91       30.42     10.72 o 
  -7   6   5       55.25       59.98      5.88 o 
  -6   6   5     1167.15     1180.80     19.10 o 
  -5   6   5      105.63      100.86      4.51 o 
  -4   6   5      137.28      137.80      5.21 o 
  -3   6   5      325.12      331.96      7.67 o 
  -2   6   5       97.67       83.08      3.09 o 
  -1   6   5       99.46      106.24      4.01 o 
   0   6   5      145.36       94.64      3.73 o 
   1   6   5     8097.26     8358.95    101.09 o 
   2   6   5     1959.91     2112.45     28.18 o 
   3   6   5     1507.41     1709.40     22.79 o 
   4   6   5       39.75       26.90      4.40 o 
   5   6   5      725.69      754.66     15.63 o 
   6   6   5        1.42       -4.74      4.74 o 
   7   6   5       36.88       28.21      8.71 o 
   8   6   5      480.95      484.67     23.65 o 
   9   6   5      156.94      148.58     12.23 o 
  -8   7   5      135.05      108.99     13.43 o 
  -7   7   5      153.19      189.59     10.23 o 
  -6   7   5       12.61        4.00      3.96 o 
  -5   7   5      758.18      766.49     13.54 o 
  -4   7   5      101.08       99.74      7.61 o 
  -3   7   5     2557.67     2618.06     39.80 o 
  -2   7   5      153.15      113.37      3.64 o 
  -1   7   5      242.83      279.97      8.71 o 
   0   7   5      443.59      412.78      8.94 o 
   1   7   5      441.88      496.72      8.35 o 
   2   7   5      468.14      456.26      8.09 o 
   3   7   5      123.89      147.00      4.31 o 
   4   7   5      884.60      858.73     14.13 o 
   5   7   5      542.27      546.63     12.73 o 
   6   7   5       10.87       -0.74      3.90 o 
   7   7   5       57.73       66.05      9.15 o 
   8   7   5       17.52       22.26      7.17 o 
  -8   8   5       94.69      107.05     15.83 o 
  -7   8   5      108.73      104.61      8.41 o 
  -6   8   5       14.70       14.30      4.16 o 
  -5   8   5      293.81      290.75     10.56 o 
  -4   8   5       23.05       11.32      3.84 o 
  -3   8   5     1233.89     1314.58     27.78 o 
  -2   8   5      909.55      899.62     23.88 o 
  -1   8   5       10.34        4.65      2.35 o 
   0   8   5     1494.01     1560.06     25.05 o 
   1   8   5       53.44       54.77      2.68 o 
   2   8   5     1034.02     1010.41     16.17 o 
   3   8   5     1383.60     1329.79     19.09 o 
   4   8   5      126.87      123.89      5.46 o 
   5   8   5      299.21      309.13      7.78 o 
   6   8   5        0.57       -1.98      3.94 o 
   7   8   5      192.95      209.06     10.53 o 
   8   8   5        5.74       -0.85      7.03 o 
  -8   9   5        5.31       -4.76     10.26 o 
  -7   9   5       19.71        8.25      6.22 o 
  -6   9   5      113.94       99.35     10.57 o 
  -5   9   5      485.41      453.72     35.01 o 
  -4   9   5      361.34      346.30     11.67 o 
  -3   9   5        9.13        7.72      3.85 o 
  -2   9   5      657.01      674.39     16.81 o 
  -1   9   5      248.29      282.91      7.67 o 
   0   9   5      126.14      119.82      7.02 o 
   1   9   5      335.51      349.57      8.62 o 
   2   9   5       13.78       10.64      2.21 o 
   3   9   5      439.98      424.71      8.44 o 
   4   9   5     1142.21     1226.84     21.99 o 
   5   9   5       28.77       23.49      4.98 o 
   6   9   5      342.37      341.56     10.57 o 
   7   9   5       23.78       20.74      6.32 o 
   8   9   5        5.56       10.49      7.62 o 
  -8  10   5      122.81      122.84     16.99 o 
  -7  10   5       26.52       21.67      9.68 o 
  -6  10   5        9.23        5.22      8.13 o 
  -5  10   5        0.44        0.29      4.26 o 
  -4  10   5       10.43        2.15      4.35 o 
  -3  10   5        2.38        4.82      3.79 o 
  -2  10   5      296.25      254.14      9.50 o 
  -1  10   5        0.34       -3.00      3.00 o 
   0  10   5      422.02      400.22     12.92 o 
   1  10   5        0.57        3.72      3.08 o 
   2  10   5      432.60      409.07      9.94 o 
   3  10   5        7.48        9.73      4.19 o 
   4  10   5     1775.89     1776.92     39.97 o 
   5  10   5        2.94        4.42      3.59 o 
   6  10   5      332.52      335.82     10.72 o 
   7  10   5       53.11       69.75      8.99 o 
   8  10   5        0.05        8.99     11.59 o 
  -6  11   5        3.55       -4.33      8.09 o 
  -5  11   5      114.79      119.77      8.15 o 
  -4  11   5     1974.17     2001.37     41.25 o 
  -3  11   5        3.40        6.31      4.30 o 
  -2  11   5       34.75       36.42      7.59 o 
  -1  11   5      839.26      770.50     19.33 o 
   0  11   5      209.43      208.14      7.19 o 
   1  11   5      354.01      338.62      9.17 o 
   2  11   5     1039.90     1074.23     19.81 o 
   3  11   5      367.78      356.85      9.49 o 
   4  11   5       94.49       81.33      7.41 o 
   5  11   5      303.92      292.80     11.38 o 
   6  11   5       75.83       80.07      8.83 o 
   7  11   5      244.62      282.92     19.31 o 
  -7  12   5      198.59      213.37     17.11 o 
  -6  12   5     1071.55     1116.07     40.60 o 
  -5  12   5       94.37       96.10     12.77 o 
  -4  12   5      621.66      642.78     25.62 o 
  -3  12   5       60.16       36.97      7.62 o 
  -2  12   5      297.88      303.45     11.25 o 
  -1  12   5      123.98      110.46      6.98 o 
   0  12   5      152.89      151.31      6.44 o 
   1  12   5     1069.10     1040.76     19.82 o 
   2  12   5       55.07       50.85      5.05 o 
   3  12   5      601.42      600.11     17.07 o 
   4  12   5      622.09      658.22     18.29 o 
   5  12   5      200.09      219.47     10.28 o 
   6  12   5       42.51       72.09     11.46 o 
   7  12   5       22.61        6.73     10.72 o 
  -7  13   5      166.73      181.52     16.41 o 
  -6  13   5       63.10       67.96     13.28 o 
  -5  13   5       14.88        7.55      7.76 o 
  -4  13   5      166.87      150.68      9.16 o 
  -3  13   5      837.13      819.17     31.12 o 
  -2  13   5      953.49      929.39     23.45 o 
  -1  13   5      653.53      630.40     17.98 o 
   0  13   5      302.15      300.62      9.23 o 
   1  13   5     1756.72     1828.12     31.25 o 
   2  13   5       97.72       81.24      5.60 o 
   3  13   5      154.05      172.24      9.02 o 
   4  13   5      349.66      347.33     13.04 o 
   5  13   5      569.81      565.05     17.57 o 
   6  13   5       92.84      115.44     12.13 o 
   7  13   5       11.01       15.48     11.80 o 
  -6  14   5        1.13       10.06      9.44 o 
  -5  14   5      111.80      101.64      9.89 o 
  -4  14   5      169.59      162.23      9.55 o 
  -3  14   5       81.42       70.22     15.09 o 
  -2  14   5      995.46      994.14     36.46 o 
  -1  14   5       60.99       47.76      6.49 o 
   0  14   5      476.56      470.43     15.32 o 
   1  14   5     2052.87     2002.24     34.16 o 
   2  14   5      311.68      249.35      9.84 o 
   3  14   5       27.29       27.52      6.29 o 
   4  14   5      395.56      381.55     14.21 o 
   5  14   5       26.87       25.66      7.47 o 
   6  14   5       12.47       17.88     10.37 o 
  -6  15   5        9.29       22.25     11.96 o 
  -5  15   5        0.18       -6.69      6.69 o 
  -4  15   5      255.80      238.67     11.78 o 
  -3  15   5       13.77        2.43      5.90 o 
  -2  15   5     1037.30     1067.64     26.98 o 
  -1  15   5      137.41      124.58      8.25 o 
   0  15   5      249.96      230.55     10.84 o 
   1  15   5       26.99       23.06      4.90 o 
   2  15   5        7.14        5.55      4.40 o 
   3  15   5      189.08      183.21     13.24 o 
   4  15   5      246.06      247.28     11.79 o 
   5  15   5       85.64      113.99      9.60 o 
   6  15   5       85.45       95.87     14.78 o 
  -5  16   5       22.13       34.68     11.77 o 
  -4  16   5       30.55       31.10      7.83 o 
  -3  16   5        0.64        2.46      6.18 o 
  -2  16   5       19.61       14.69      7.78 o 
  -1  16   5      484.14      516.85     17.58 o 
   0  16   5      134.71       89.57     18.85 o 
   1  16   5     1332.13     1380.35     32.80 o 
   2  16   5      162.40      157.55      7.96 o 
   3  16   5        5.79        7.50      6.45 o 
   4  16   5       16.83       11.77      7.15 o 
   5  16   5       25.55       28.52      8.11 o 
  -4  17   5        8.19        7.62      7.52 o 
  -3  17   5        0.02        4.32      7.27 o 
  -2  17   5      147.41      141.97     10.22 o 
  -1  17   5       26.75        6.33      6.91 o 
   0  17   5      112.48      107.81      8.50 o 
   1  17   5      237.07      229.43     12.03 o 
   2  17   5       60.32       45.55      9.66 o 
   3  17   5       81.14      124.48     11.15 o 
   4  17   5       28.98       49.76      9.07 o 
  -3  18   5        1.75        0.78      7.63 o 
  -2  18   5       10.40        9.37      7.74 o 
  -1  18   5        6.22       -1.05      7.05 o 
   0  18   5       50.44       36.18      7.89 o 
   1  18   5        2.06        2.67      7.03 o 
   2  18   5      271.56      293.67     14.34 o 
   3  18   5      208.81      253.09     13.13 o 
  -2  19   5       55.28       54.07     13.58 o 
  -1  19   5       24.64       23.93      8.18 o 
   0  19   5      191.59      158.33     20.44 o 
   1  19   5        1.19       -6.83      7.70 o 
   2  19   5      129.41      130.97     17.15 o 
  -9   0   6     1247.82     1276.57     47.33 o 
  -8   0   6        1.52        2.40      8.28 o 
  -7   0   6      212.56      212.36      9.76 o 
  -6   0   6     1569.71     1481.98     33.34 o 
  -5   0   6      635.90      649.26     16.47 o 
  -4   0   6      829.48      830.11     36.59 o 
  -3   0   6       58.91       54.26      4.95 o 
  -2   0   6     9652.35     9588.49    160.85 o 
  -1   0   6     8531.67     8742.99    146.59 o 
   0   0   6     1793.98     2040.78     36.39 o 
   1   0   6     4265.48     4325.41     74.12 o 
   2   0   6     3381.87     3343.78     58.22 o 
   3   0   6      126.34      100.06      3.93 o 
   4   0   6       35.47       26.94      6.08 o 
   5   0   6      116.80      121.91     10.10 o 
   6   0   6      572.79      540.02     22.18 o 
   7   0   6       86.86       89.98     11.42 o 
   8   0   6      184.32      215.38     15.64 o 
   9   0   6      350.96      400.61     22.99 o 
  -9   1   6      226.54      250.51     13.16 o 
  -8   1   6      106.43       98.30      8.22 o 
  -7   1   6       31.78       22.65      4.25 o 
  -6   1   6       69.14       65.93      4.27 o 
  -5   1   6       14.50       14.02      2.73 o 
  -4   1   6     3036.50     2951.54     48.30 o 
  -3   1   6       18.09        6.90      2.22 o 
  -2   1   6     1486.83     1466.28     22.35 o 
  -1   1   6      277.32      235.74      4.43 o 
   0   1   6     2443.89     2714.61     33.58 o 
   1   1   6      629.01      607.72     10.36 o 
   2   1   6      363.05      337.20      6.28 o 
   3   1   6     1875.78     1932.20     24.75 o 
   4   1   6        5.07       -2.79      2.79 o 
   5   1   6     3004.18     2981.16     55.90 o 
   6   1   6        2.45        1.53      4.31 o 
   7   1   6      221.60      255.94     11.10 o 
   8   1   6       70.12       84.95      9.33 o 
   9   1   6        3.14        3.06      6.01 o 
  -9   2   6      270.02      251.27     13.19 o 
  -8   2   6       55.72       56.62     10.59 o 
  -7   2   6      105.87       90.78      6.17 o 
  -6   2   6        4.56        2.23      2.93 o 
  -5   2   6      151.89      132.27      4.74 o 
  -4   2   6      173.05      178.93      5.05 o 
  -3   2   6       68.26       69.60      3.40 o 
  -2   2   6     1033.80     1114.34     17.79 o 
  -1   2   6     4592.71     5059.67     60.94 o 
   0   2   6       20.09       14.69      1.53 o 
   1   2   6       32.06       51.53      2.74 o 
   2   2   6        1.42        0.10      1.23 o 
   3   2   6     2221.31     2203.71     32.97 o 
   4   2   6      401.98      394.75     11.71 o 
   5   2   6      275.51      248.32      9.80 o 
   6   2   6        0.57       -3.85      3.85 o 
   7   2   6       41.09       48.04      6.85 o 
   8   2   6       50.69       54.24      7.94 o 
   9   2   6        2.71        5.04      8.67 o 
  -9   3   6       21.48       34.95      8.81 o 
  -8   3   6      207.18      206.81     15.11 o 
  -7   3   6      152.64      135.55      6.76 o 
  -6   3   6       28.01       15.06      3.36 o 
  -5   3   6       42.74       31.04      3.88 o 
  -4   3   6      813.24      794.61     23.26 o 
  -3   3   6       26.60       50.12      4.45 o 
  -2   3   6      925.82      895.73     15.08 o 
  -1   3   6      878.61      964.45     13.36 o 
   0   3   6       64.02       70.06      2.49 o 
   1   3   6        6.44       13.91      1.62 o 
   2   3   6       49.82       44.92      2.57 o 
   3   3   6      237.30      280.37      6.77 o 
   4   3   6        7.69       10.38      2.53 o 
   5   3   6      189.96      195.13      8.70 o 
   6   3   6      156.17      185.63      8.85 o 
   7   3   6       45.03       47.73      6.75 o 
   8   3   6       51.73       35.26      9.37 o 
   9   3   6      107.94      107.40     26.88 o 
  -9   4   6       10.34       -3.33     10.53 o 
  -8   4   6       66.27       90.87     15.15 o 
  -7   4   6       63.83       60.86      7.05 o 
  -6   4   6        0.02       -2.37      2.90 o 
  -5   4   6      460.54      488.00     10.61 o 
  -4   4   6      428.95      402.73      9.35 o 
  -3   4   6     1687.58     1716.14     33.06 o 
  -2   4   6      164.09      190.34      4.06 o 
  -1   4   6    10676.34    10757.67    135.55 o 
   0   4   6      539.25      633.78      9.69 o 
   1   4   6      280.54      272.46      5.40 o 
   2   4   6       35.45       19.81      1.95 o 
   3   4   6      222.85      173.46      4.14 o 
   4   4   6     1144.81     1051.56     18.22 o 
   5   4   6      325.64      307.49     10.94 o 
   6   4   6      551.12      531.13     15.69 o 
   7   4   6      329.28      292.92     11.98 o 
   8   4   6       78.51       78.50     11.97 o 
   9   4   6       78.60      125.95     11.23 o 
  -9   5   6        3.47        0.31     10.88 o 
  -8   5   6        3.76       -3.95      8.71 o 
  -7   5   6      165.16      162.67      7.40 o 
  -6   5   6        2.82        1.60      3.17 o 
  -5   5   6     2491.48     2475.67     42.05 o 
  -4   5   6      764.81      789.09     18.06 o 
  -3   5   6      206.04      198.67     17.07 o 
  -2   5   6      338.21      359.10      6.54 o 
  -1   5   6       33.52       38.88      2.97 o 
   0   5   6     2329.35     2195.07    155.25 o 
   1   5   6     5160.37     5422.25     65.84 o 
   2   5   6      523.92      520.50     13.67 o 
   3   5   6       20.03        9.79      1.92 o 
   4   5   6      100.08       97.31      4.52 o 
   5   5   6       74.22       94.40      6.56 o 
   6   5   6      394.30      363.85     10.52 o 
   7   5   6      829.69      812.36     20.29 o 
   8   5   6     1512.27     1426.90     33.50 o 
   9   5   6       43.70       45.12      9.17 o 
  -9   6   6       82.28       78.45     15.52 o 
  -8   6   6       26.29       31.31     11.53 o 
  -7   6   6        7.90        2.15      5.82 o 
  -6   6   6      444.08      451.25     11.77 o 
  -5   6   6       87.91       77.69      4.21 o 
  -4   6   6      124.83      119.45      4.90 o 
  -3   6   6      870.62      797.10     29.12 o 
  -2   6   6      110.42      109.55      3.23 o 
  -1   6   6     1433.72     1353.50     21.91 o 
   0   6   6     1676.99     1769.59     33.67 o 
   1   6   6        0.52       -1.42      1.42 o 
   2   6   6     2523.32     2619.32     99.43 o 
   3   6   6       31.63       55.77      2.95 o 
   4   6   6      101.38       95.12      4.17 o 
   5   6   6        1.92       -1.48      3.30 o 
   6   6   6        4.78       -2.98      3.86 o 
   7   6   6        0.16        1.98      4.35 o 
   8   6   6       93.71       95.55      8.40 o 
  -8   7   6       11.30       -0.50      9.91 o 
  -7   7   6       59.15       38.47      8.36 o 
  -6   7   6        0.01       -3.19      3.89 o 
  -5   7   6        1.69        3.24      4.10 o 
  -4   7   6       51.05       34.59      4.79 o 
  -3   7   6     2529.40     2257.68     88.71 o 
  -2   7   6       93.54      143.24     11.42 o 
  -1   7   6     1380.83     1305.03     21.62 o 
   0   7   6     3063.98     3215.84     47.30 o 
   1   7   6       43.06       60.80      2.68 o 
   2   7   6       11.26        1.80      1.85 o 
   3   7   6        1.50       -1.70      1.86 o 
   4   7   6       25.05       15.05      3.51 o 
   5   7   6      132.14      134.80      6.40 o 
   6   7   6      555.47      584.25     14.25 o 
   7   7   6       49.20       57.24      6.45 o 
   8   7   6       70.73       63.19     10.70 o 
  -8   8   6        2.12       -0.66      9.17 o 
  -7   8   6        0.17        5.01      6.10 o 
  -6   8   6        0.02       -2.12      4.85 o 
  -5   8   6      846.99      829.28     29.26 o 
  -4   8   6      314.19      335.30     11.48 o 
  -3   8   6      159.30      139.31     10.93 o 
  -2   8   6       20.73       27.12      5.55 o 
  -1   8   6       34.85       31.86      4.33 o 
   0   8   6     1507.36     1550.12     25.17 o 
   1   8   6      295.30      278.37      7.27 o 
   2   8   6      213.87      216.05      5.33 o 
   3   8   6     1534.09     1581.97     26.06 o 
   4   8   6      272.06      240.07      6.60 o 
   5   8   6      580.74      602.66     13.99 o 
   6   8   6        2.51        0.43      4.25 o 
   7   8   6       54.62       67.09     11.54 o 
   8   8   6      121.38      127.31     10.02 o 
  -8   9   6        9.75        2.21      9.21 o 
  -7   9   6      280.76      301.96     18.27 o 
  -6   9   6       45.18       26.74      6.40 o 
  -5   9   6      183.98      113.86     10.06 o 
  -4   9   6        0.08       -0.62      4.01 o 
  -3   9   6      241.18      237.77     19.85 o 
  -2   9   6     2197.31     2173.25    106.32 o 
  -1   9   6       67.09       52.10      5.20 o 
   0   9   6      458.79      449.93     10.27 o 
   1   9   6       15.14       25.59      3.26 o 
   2   9   6        7.57        1.82      2.64 o 
   3   9   6       57.89       57.91      5.98 o 
   4   9   6      230.84      253.61     10.63 o 
   5   9   6      449.90      456.83     11.96 o 
   6   9   6       64.66       75.24      6.40 o 
   7   9   6       25.30       10.81      5.64 o 
   8   9   6       39.67       25.20      8.70 o 
  -7  10   6       95.45       96.80     13.86 o 
  -6  10   6      288.11      272.81     16.27 o 
  -5  10   6      618.05      629.64     18.00 o 
  -4  10   6     1929.00     1923.83     39.85 o 
  -3  10   6       66.56       25.66      7.04 o 
  -2  10   6      735.05      757.57     18.92 o 
  -1  10   6       70.03       68.16      4.64 o 
   0  10   6       92.27       88.95      5.88 o 
   1  10   6      551.01      581.98     12.60 o 
   2  10   6     1167.87     1228.62     21.60 o 
   3  10   6       36.08       42.75      6.19 o 
   4  10   6     1154.26     1169.60     26.55 o 
   5  10   6       55.11       71.80      7.58 o 
   6  10   6       87.43       94.76     12.28 o 
   7  10   6      450.08      489.79     14.10 o 
   8  10   6        7.95        7.89      8.53 o 
  -7  11   6       36.47       11.30     10.53 o 
  -6  11   6       81.54       81.43     12.42 o 
  -5  11   6      258.51      266.42     11.59 o 
  -4  11   6      561.62      559.73     16.61 o 
  -3  11   6        0.00       -3.82      3.82 o 
  -2  11   6      111.71      109.13      6.94 o 
  -1  11   6       83.08       74.94      5.99 o 
   0  11   6      401.23      397.81     10.28 o 
   1  11   6       18.65       21.31      3.90 o 
   2  11   6     1159.38     1122.23     20.61 o 
   3  11   6      132.46      134.55      7.42 o 
   4  11   6       10.73        3.51      4.57 o 
   5  11   6      106.49       99.54      6.44 o 
   6  11   6      119.39      118.52      9.06 o 
   7  11   6        5.33        3.93      7.28 o 
  -5  12   6      989.60     1078.49     26.79 o 
  -4  12   6       23.97       19.98      5.96 o 
  -3  12   6      170.44      147.92     11.53 o 
  -2  12   6      202.85      198.89     13.47 o 
  -1  12   6        6.69        3.15      4.12 o 
   0  12   6      274.07      270.40      8.61 o 
   1  12   6        4.99        1.27      3.39 o 
   2  12   6     1698.16     1650.37     28.36 o 
   3  12   6      103.14       96.29      6.98 o 
   4  12   6      910.78      828.26     31.83 o 
   5  12   6      128.26      141.60      8.71 o 
   6  12   6      192.62      187.45     10.94 o 
   7  12   6      115.30      142.55     12.08 o 
  -7  13   6       25.40       47.68     13.47 o 
  -6  13   6       35.06       51.59     12.19 o 
  -5  13   6       87.32       66.52      9.42 o 
  -4  13   6       14.44        7.81      5.72 o 
  -3  13   6        4.31        3.57      4.96 o 
  -2  13   6       25.94       19.75      7.12 o 
  -1  13   6     1670.18     1710.63     46.73 o 
   0  13   6      224.45      213.83      7.93 o 
   1  13   6     2406.23     2415.62     39.41 o 
   2  13   6     2202.48     2135.28     35.50 o 
   3  13   6      251.87      252.05     10.96 o 
   4  13   6       12.15        3.46      5.45 o 
   5  13   6       39.96       52.51      8.00 o 
   6  13   6       92.12      117.42     10.76 o 
  -6  14   6        0.06       -0.89      9.91 o 
  -5  14   6        4.90       -2.51      6.33 o 
  -4  14   6       59.86       63.03      7.90 o 
  -3  14   6      464.49      173.39     13.62 o 
  -2  14   6      129.15      122.14     10.37 o 
  -1  14   6      295.16      285.48     12.04 o 
   0  14   6      449.11      447.10     11.99 o 
   1  14   6     1423.67     1500.93     27.45 o 
   2  14   6        4.08        7.70      4.40 o 
   3  14   6        4.54        2.46      5.52 o 
   4  14   6      424.76      446.75     15.57 o 
   5  14   6      131.83      121.89     15.00 o 
   6  14   6      188.56      216.11     12.56 o 
  -6  15   6        1.49        7.12     11.49 o 
  -5  15   6       51.95       38.23      8.53 o 
  -4  15   6        0.47        0.91      6.27 o 
  -3  15   6        7.81       -0.21      5.66 o 
  -2  15   6       84.36       91.02      9.29 o 
  -1  15   6       87.89       79.65      8.78 o 
   0  15   6      197.74      209.27     10.63 o 
   1  15   6       18.49        9.46      4.59 o 
   2  15   6       49.06       37.48      5.70 o 
   3  15   6      781.92      773.22     22.02 o 
   4  15   6      171.19      169.55      9.98 o 
   5  15   6       12.17       18.28      7.47 o 
  -5  16   6      134.40      155.49     14.34 o 
  -4  16   6       80.43       67.99      9.64 o 
  -3  16   6       71.17       32.32     28.49 o 
  -2  16   6       10.15        7.61      6.33 o 
  -1  16   6        0.31       -3.58      6.12 o 
   0  16   6      200.24      200.82     10.78 o 
   1  16   6        8.47        4.83      5.00 o 
   2  16   6       47.73       46.62      6.28 o 
   3  16   6       31.40       36.95      7.84 o 
   4  16   6       26.64       30.79      8.03 o 
   5  16   6      430.02      425.42     16.61 o 
  -4  17   6      340.79      371.05     16.08 o 
  -2  17   6      138.34      131.16     10.09 o 
  -1  17   6      388.52      455.65     16.85 o 
   0  17   6      160.83      178.38     11.02 o 
   1  17   6      170.95      188.31     11.07 o 
   2  17   6        8.54       10.72      7.18 o 
   3  17   6       68.01       80.60     14.03 o 
   4  17   6        0.85        6.73      7.55 o 
  -3  18   6       26.51        1.47     15.77 o 
  -2  18   6      277.09      297.49     17.47 o 
  -1  18   6       69.01       72.42      9.70 o 
   0  18   6      134.56      145.76     10.70 o 
   1  18   6      122.54      138.23     10.07 o 
   2  18   6        0.74        1.65      7.29 o 
   3  18   6       57.49       81.45     10.55 o 
  -2  19   6      669.07      785.49     40.58 o 
  -1  19   6       27.53       26.50      8.92 o 
   0  19   6        1.56       -1.77      8.44 o 
   1  19   6       66.78       50.02     13.29 o 
  -9   1   7       69.45       79.13     10.59 o 
  -8   1   7       23.20       19.33      6.67 o 
  -7   1   7     1571.88     1539.13     35.18 o 
  -6   1   7       38.67       28.89      4.59 o 
  -5   1   7       30.93       35.35      3.46 o 
  -4   1   7      278.86      248.15      7.01 o 
  -3   1   7      149.59      168.99      5.36 o 
  -2   1   7      261.44      272.21      4.91 o 
  -1   1   7      997.51     1165.27     15.76 o 
   0   1   7     2413.99     2473.66     31.14 o 
   1   1   7     2035.80     2114.58     27.05 o 
   2   1   7     1600.12     1606.52     21.19 o 
   3   1   7      762.93      912.86     13.01 o 
   4   1   7      234.57      245.68      9.11 o 
   5   1   7       53.05       56.28      6.25 o 
   6   1   7        8.42        1.79      4.47 o 
   7   1   7       15.57       16.21      5.83 o 
   8   1   7      609.84      605.52     19.20 o 
   9   1   7      215.96      236.56     13.01 o 
  -9   2   7       41.89       62.28     10.38 o 
  -8   2   7      417.48      432.13     18.69 o 
  -7   2   7      476.72      507.26     11.22 o 
  -6   2   7       20.58       20.12      3.51 o 
  -5   2   7      296.47      299.64      7.32 o 
  -4   2   7      300.57      337.60      8.44 o 
  -3   2   7     2785.84     2939.65     54.36 o 
  -2   2   7        0.76        0.24      1.59 o 
  -1   2   7     2096.00     2433.32     30.65 o 
   0   2   7     2542.49     2638.22     33.13 o 
   1   2   7      137.92      172.03      7.12 o 
   2   2   7       27.96       15.45      2.28 o 
   3   2   7      152.89      154.35      3.74 o 
   4   2   7     1181.57     1117.03     24.47 o 
   5   2   7     1064.92     1103.12     25.20 o 
   6   2   7      127.13      131.86      7.98 o 
   7   2   7        0.30       -5.18      5.18 o 
   8   2   7      106.19      115.61     10.38 o 
   9   2   7       16.52       23.49      6.82 o 
  -9   3   7       30.67       33.37      8.88 o 
  -8   3   7      321.17      359.77     14.46 o 
  -7   3   7       69.84       84.82      7.34 o 
  -6   3   7      207.97      208.88      6.57 o 
  -5   3   7      121.70      117.07      4.73 o 
  -4   3   7      159.66      134.80      7.96 o 
  -3   3   7       31.81       33.82      3.71 o 
  -2   3   7     8303.11     8453.02    100.93 o 
  -1   3   7     2643.90     2606.16     32.82 o 
   0   3   7      230.88      265.25      5.32 o 
   1   3   7      696.45      707.88     12.30 o 
   2   3   7      304.80      321.18      6.84 o 
   3   3   7     1967.51     2055.37     26.70 o 
   4   3   7      227.86      264.96     12.85 o 
   5   3   7       21.91       17.29      4.50 o 
   6   3   7       10.94        6.01      4.38 o 
   7   3   7       81.44      103.63     12.31 o 
   8   3   7       14.83        8.60      8.30 o 
   9   3   7      154.45      148.52      9.50 o 
  -9   4   7        5.92       -7.39     10.88 o 
  -8   4   7        6.82       -7.74      8.86 o 
  -7   4   7        2.96       -0.77      4.30 o 
  -6   4   7      222.33      223.47      6.75 o 
  -5   4   7     1302.05     1280.67     19.85 o 
  -4   4   7        2.36        7.47      2.71 o 
  -3   4   7     1055.61     1100.73     18.87 o 
  -2   4   7     1692.83     1934.45     25.19 o 
  -1   4   7     1378.49     1635.18     21.65 o 
   0   4   7      645.17      640.67     10.02 o 
   1   4   7     2869.84     2950.33     46.88 o 
   2   4   7     2009.68     1881.91     28.42 o 
   3   4   7       24.50       28.42      2.33 o 
   4   4   7      790.66      771.22     14.58 o 
   5   4   7      249.66      294.60     10.95 o 
   6   4   7      356.35      355.48     12.69 o 
   7   4   7      561.14      517.91     16.62 o 
   8   4   7      178.66      170.09     10.50 o 
  -8   5   7       75.45       72.53     13.39 o 
  -7   5   7        0.94        1.20      5.65 o 
  -6   5   7      139.39      154.12      5.86 o 
  -5   5   7      139.49      126.82      6.09 o 
  -4   5   7       14.14       19.84      3.22 o 
  -3   5   7      316.11      348.81      8.16 o 
  -2   5   7       18.90        6.78      1.75 o 
  -1   5   7      500.19      411.62      7.36 o 
   0   5   7     1573.77     1763.54     23.44 o 
   1   5   7      491.25      512.97      8.75 o 
   2   5   7       36.93       61.90      3.30 o 
   3   5   7       58.58       39.02      3.81 o 
   4   5   7      102.68      106.14      5.05 o 
   5   5   7      317.80      303.61     12.89 o 
   6   5   7       43.90       42.03      9.91 o 
   7   5   7       48.95       62.75      8.13 o 
   8   5   7      185.87      171.18      8.96 o 
  -8   6   7       23.75       25.78     10.57 o 
  -7   6   7        7.55        6.78      6.14 o 
  -6   6   7      497.53      471.86     12.29 o 
  -4   6   7     1005.12      996.99     23.07 o 
  -3   6   7      180.13      169.76     17.98 o 
  -2   6   7       29.64       23.12      3.79 o 
  -1   6   7     1744.54     1775.39     27.96 o 
   0   6   7      184.36      270.20      8.46 o 
   1   6   7      560.70      570.85      9.69 o 
   2   6   7      257.03      226.79      6.11 o 
   3   6   7     4777.76     4751.60     68.58 o 
   4   6   7       81.93       80.27      4.66 o 
   5   6   7      254.59      247.51      8.28 o 
   6   6   7       11.92        8.26      4.28 o 
   7   6   7      502.57      506.02     13.80 o 
   8   6   7       51.95       68.82      7.65 o 
  -8   7   7       64.40       84.64     13.51 o 
  -7   7   7        2.38        3.75      6.03 o 
  -6   7   7       11.50        7.72      5.04 o 
  -5   7   7      360.66      156.94     11.22 o 
  -4   7   7      206.49      181.71      8.20 o 
  -3   7   7      569.88      522.21     59.00 o 
  -2   7   7        8.85        5.86      2.41 o 
  -1   7   7     1589.55     1589.40     25.75 o 
   0   7   7      110.20      107.61      7.02 o 
   1   7   7     1136.87     1198.92     21.92 o 
   2   7   7       86.04      115.11      3.85 o 
   3   7   7      675.72      633.42     11.24 o 
   4   7   7      742.84      766.24     13.29 o 
   5   7   7      196.82      169.08      7.02 o 
   6   7   7     1000.56     1022.08     20.89 o 
   7   7   7        0.89        3.10      5.16 o 
   8   7   7       22.98       15.95      6.32 o 
  -8   8   7        9.31        3.48     11.19 o 
  -7   8   7      909.41      954.87     35.49 o 
  -6   8   7      300.91      306.55     12.07 o 
  -5   8   7       74.84       62.50     11.38 o 
  -4   8   7      372.93      374.10     12.45 o 
  -3   8   7       49.26       40.14      7.45 o 
  -2   8   7        7.17        2.40      2.66 o 
  -1   8   7        0.03        0.72      2.32 o 
   0   8   7      862.16      793.91     15.05 o 
   1   8   7       52.85       47.57      3.59 o 
   2   8   7      153.29      165.51      5.64 o 
   3   8   7       73.39       71.09      3.98 o 
   4   8   7     1297.42     1298.53     19.99 o 
   5   8   7      207.96      202.28      7.75 o 
   6   8   7      289.27      311.68     10.33 o 
   7   8   7       32.60       35.41      6.27 o 
   8   8   7        5.30       -0.87      5.92 o 
  -8   9   7       23.59       30.54     12.58 o 
  -7   9   7        1.92        0.12      9.10 o 
  -6   9   7      180.75      142.90      8.74 o 
  -5   9   7       33.56       18.83      5.69 o 
  -4   9   7        1.88        3.23      4.43 o 
  -3   9   7       10.33        7.69      3.99 o 
  -2   9   7     1022.62      973.76     22.59 o 
  -1   9   7      709.28      702.59     17.47 o 
   0   9   7      275.47      248.15      7.32 o 
   1   9   7     1864.16     1921.44     30.77 o 
   2   9   7      221.03      197.32      6.44 o 
   3   9   7      133.50      128.43      8.30 o 
   4   9   7       17.10       10.71      4.01 o 
   5   9   7       34.12       28.57      5.97 o 
   6   9   7        8.45        2.34      4.69 o 
   7   9   7       36.83       30.05      6.29 o 
   8   9   7        0.03        1.37      6.54 o 
  -7  10   7       61.28       44.24     11.77 o 
  -5  10   7      242.02      271.08     11.29 o 
  -4  10   7       85.33       91.40      8.44 o 
  -3  10   7     1566.94     1520.03    111.64 o 
  -2  10   7      115.23      113.70      7.09 o 
  -1  10   7        8.19        2.71      3.01 o 
   0  10   7     1032.47     1049.06     19.30 o 
   1  10   7      238.91      233.89      7.43 o 
   2  10   7      183.97      185.77      6.66 o 
   3  10   7      260.44      245.55      9.97 o 
   4  10   7       58.51       55.23      8.27 o 
   5  10   7        9.32       14.50      7.30 o 
   6  10   7       15.49       14.13      9.02 o 
   7  10   7      182.16      178.82     11.10 o 
  -7  11   7      231.89      263.26     18.58 o 
  -6  11   7       99.28       96.16     44.35 o 
  -5  11   7       21.63       11.44      5.51 o 
  -4  11   7       18.18        5.20      4.75 o 
  -3  11   7       78.86       62.46      9.11 o 
  -2  11   7     2476.17     2379.39     47.18 o 
  -1  11   7      154.63      160.37      6.57 o 
   0  11   7      523.92      508.38     12.14 o 
   1  11   7      951.16      894.39     17.66 o 
   2  11   7      240.88      245.71      7.93 o 
   3  11   7      103.17      109.00      7.32 o 
   4  11   7        3.27       -3.25      3.93 o 
   5  11   7        0.93        0.24      5.69 o 
   6  11   7       38.79       40.49      7.96 o 
   7  11   7        9.44        1.23      9.06 o 
  -7  12   7        8.84        5.69     11.11 o 
  -6  12   7        9.26       -1.54      6.78 o 
  -5  12   7       56.69       47.13     11.22 o 
  -4  12   7      192.19      168.33      9.30 o 
  -3  12   7      157.30      147.73      8.73 o 
  -2  12   7      192.74      201.30      9.45 o 
  -1  12   7       21.60       16.25      4.35 o 
   0  12   7        9.23        6.29      3.63 o 
   1  12   7       63.11       61.49      5.40 o 
   2  12   7      121.27      107.92      5.83 o 
   3  12   7      315.78      322.56     12.33 o 
   4  12   7       29.40       44.30      8.50 o 
   5  12   7      268.97      266.75     12.18 o 
   6  12   7       54.41       59.14      9.11 o 
   7  12   7      197.01      228.75     12.94 o 
  -5  13   7        0.26        1.49      6.31 o 
  -4  13   7        4.89       -1.47      5.60 o 
  -3  13   7        0.35        4.76      8.01 o 
  -2  13   7        3.35        0.80      5.11 o 
  -1  13   7      783.11      760.71     20.60 o 
   0  13   7       81.45       81.75      6.06 o 
   1  13   7      100.12       96.72      5.82 o 
   2  13   7       10.28        3.98      4.27 o 
   3  13   7      116.83      125.51     10.84 o 
   4  13   7       97.16      104.44      8.49 o 
   5  13   7       13.26       13.12      6.50 o 
   6  13   7      259.16      275.63     13.50 o 
  -6  14   7       22.89       32.78     11.53 o 
  -5  14   7        3.97        6.22      6.78 o 
  -4  14   7      268.68      275.02     12.63 o 
  -3  14   7        4.57        0.38      6.46 o 
  -2  14   7      116.25      109.55      8.37 o 
  -1  14   7        9.37       12.45      7.66 o 
   0  14   7      366.55      382.88     11.23 o 
   1  14   7      326.90      321.33     10.34 o 
   2  14   7       58.98       30.80      5.44 o 
   3  14   7     1088.20     1077.11     31.14 o 
   4  14   7       47.31       52.90     12.04 o 
   5  14   7       60.75       92.59     10.31 o 
   6  14   7       85.97      110.21     11.39 o 
  -5  15   7        1.52        3.95      7.44 o 
  -4  15   7        3.52       -6.43      6.43 o 
  -3  15   7       21.87       16.82      7.41 o 
  -2  15   7      291.69      296.10     13.01 o 
  -1  15   7      306.30      307.64     12.90 o 
   0  15   7       49.05       40.06      5.79 o 
   1  15   7      140.15      138.12      7.73 o 
   2  15   7       32.63       25.48      6.21 o 
   3  15   7      915.06      939.85     30.15 o 
   4  15   7       53.16       71.57     10.53 o 
   5  15   7      139.18      139.83     14.36 o 
  -5  16   7      369.30      429.03     17.59 o 
  -4  16   7      190.49      218.82     12.31 o 
  -3  16   7      304.68      298.24     13.44 o 
  -2  16   7        0.22       -5.96      5.96 o 
  -1  16   7      296.77      299.19     16.14 o 
   0  16   7      113.62      123.66      9.43 o 
   1  16   7       54.65       53.57      6.57 o 
   2  16   7      119.94      118.17      9.03 o 
   3  16   7      946.90      993.88     26.90 o 
   4  16   7        1.26        2.75      7.08 o 
  -4  17   7       27.16       36.50      9.13 o 
  -3  17   7      243.91      268.57     13.21 o 
  -2  17   7       67.50       47.28      8.90 o 
  -1  17   7        0.00       -1.43      6.37 o 
   0  17   7      280.68      293.33     13.78 o 
   1  17   7       24.23       22.43      6.21 o 
   2  17   7       43.68       43.83      8.46 o 
   3  17   7      261.29      265.00     13.38 o 
   4  17   7       81.63       76.38     10.52 o 
  -3  18   7       52.01       59.40     10.43 o 
  -2  18   7        4.09       -2.33      7.93 o 
  -1  18   7       42.13       43.40      9.25 o 
   0  18   7       14.61        9.48      8.07 o 
   1  18   7        8.80        3.66      7.46 o 
   2  18   7       71.27       84.72     10.74 o 
  -1  19   7      233.88      232.41     19.39 o 
   0  19   7       61.99       68.23     10.35 o 
  -9   0   8      401.14      371.47     22.37 o 
  -8   0   8      404.43      390.39     21.40 o 
  -7   0   8      428.86      405.04     14.18 o 
  -6   0   8      128.97      119.66      7.39 o 
  -5   0   8     1111.27     1103.31     25.04 o 
  -4   0   8      918.62      821.10     84.82 o 
  -3   0   8      514.45      516.76     19.27 o 
  -2   0   8     1375.05     1373.15     25.97 o 
  -1   0   8      464.62      527.02     11.99 o 
   0   0   8      174.18      134.88      5.28 o 
   1   0   8       74.43       37.01      3.58 o 
   2   0   8        0.23        1.19      2.30 o 
   3   0   8      462.21      407.97     10.18 o 
   4   0   8       74.77       66.18      8.67 o 
   5   0   8     1446.41     1497.14     45.44 o 
   6   0   8        6.03        7.97      7.12 o 
   7   0   8      327.44      328.97     18.81 o 
   8   0   8      947.37     1088.48     40.10 o 
  -9   1   8       16.28       10.29     12.48 o 
  -8   1   8       90.83      115.86     10.81 o 
  -7   1   8      124.28      104.76      5.52 o 
  -6   1   8        7.11        5.05      3.17 o 
  -5   1   8       13.23       13.40      2.99 o 
  -4   1   8        3.91        3.19      2.73 o 
  -3   1   8     1768.28     1957.79     38.16 o 
  -2   1   8     2726.96     2865.89     35.82 o 
  -1   1   8       58.91      104.34      3.73 o 
   0   1   8       38.78       19.29      2.02 o 
   1   1   8     1371.66     1559.45     20.91 o 
   2   1   8       85.17       75.96      3.26 o 
   3   1   8      796.98      844.53     12.52 o 
   4   1   8      991.27      986.16     22.63 o 
   5   1   8      457.28      431.61     13.67 o 
   6   1   8        0.10       -3.36      4.62 o 
   7   1   8      163.15      157.75      9.63 o 
   8   1   8       22.43       21.89      7.61 o 
  -9   2   8        2.79       -4.02      7.65 o 
  -8   2   8      211.35      242.36     12.17 o 
  -7   2   8      189.54      186.72      6.83 o 
  -6   2   8        1.33       -0.64      3.07 o 
  -5   2   8      453.10      456.06      9.56 o 
  -4   2   8     2268.72     2335.14    109.95 o 
  -3   2   8      221.43      163.87     11.38 o 
  -2   2   8     1110.16     1097.36     15.21 o 
  -1   2   8     8303.97     8836.08    159.47 o 
   0   2   8       20.88       16.16      2.01 o 
   1   2   8      862.25      945.08     13.74 o 
   2   2   8       12.28        6.84      1.79 o 
   3   2   8      405.23      413.35      9.59 o 
   4   2   8      314.99      291.49     10.40 o 
   5   2   8      464.36      473.55     14.60 o 
   6   2   8      270.78      264.19     11.25 o 
   7   2   8       55.39       62.77      8.09 o 
   8   2   8        0.01       -0.02      6.59 o 
  -9   3   8        1.40       14.94     12.54 o 
  -8   3   8        4.44       -2.94      8.94 o 
  -7   3   8      105.19      125.95      5.88 o 
  -6   3   8       19.16       16.66      5.17 o 
  -5   3   8       21.62       26.49      6.18 o 
  -4   3   8      103.97       93.77      5.52 o 
  -3   3   8        7.49        6.32      3.41 o 
  -2   3   8      193.23      153.14      4.56 o 
  -1   3   8      275.79      249.84      5.34 o 
   0   3   8     1508.73     1581.35     21.21 o 
   1   3   8      253.58      253.72     11.70 o 
   2   3   8      603.77      664.38     11.97 o 
   3   3   8     1245.80     1266.99     21.11 o 
   4   3   8     1389.32     1315.09     28.35 o 
   5   3   8      212.52      201.56     17.65 o 
   6   3   8       32.73       32.62      6.06 o 
   7   3   8      535.62      542.76     17.38 o 
   8   3   8       87.55       77.48     13.99 o 
  -8   4   8       67.60       48.61     12.66 o 
  -7   4   8       11.56        6.82      4.70 o 
  -6   4   8        0.66       -2.75      3.16 o 
  -5   4   8       86.88       96.59      6.20 o 
  -4   4   8     1053.20     1009.33     23.96 o 
  -3   4   8       57.18       50.46      5.12 o 
  -2   4   8     2430.31     2634.65     38.21 o 
  -1   4   8     1368.97     1499.08     20.36 o 
   0   4   8      971.82     1122.38     16.01 o 
   1   4   8     1528.96     1537.01     24.05 o 
   2   4   8      737.51      697.38     27.83 o 
   3   4   8     1387.92     1425.55     23.46 o 
   4   4   8      245.71      240.43      9.46 o 
   5   4   8     1232.68     1208.62     27.87 o 
   6   4   8      528.28      472.77     15.34 o 
   7   4   8      115.96      108.83      9.85 o 
   8   4   8      396.36      356.35     18.34 o 
  -8   5   8       81.12      104.14     10.54 o 
  -7   5   8       79.82       82.32      7.05 o 
  -6   5   8     2972.15     2940.48     80.46 o 
  -5   5   8      732.92      338.38     16.60 o 
  -4   5   8       10.29        3.30      6.33 o 
  -3   5   8      218.19      225.49      8.74 o 
  -2   5   8      167.37      188.59      5.83 o 
  -1   5   8      406.60      428.53      7.81 o 
   0   5   8       10.74       11.09      2.86 o 
   1   5   8     2719.55     2654.92     54.69 o 
   2   5   8      595.71      550.16      9.42 o 
   3   5   8     1307.26     1282.13     21.75 o 
   4   5   8      205.11      216.42      9.28 o 
   5   5   8        7.09        3.58      4.57 o 
   6   5   8        1.84        7.50      4.97 o 
   7   5   8      105.23      111.88      8.72 o 
   8   5   8        4.60        0.13      6.13 o 
  -8   6   8      192.00      180.06     13.55 o 
  -7   6   8       77.47       67.77     11.69 o 
  -6   6   8      242.30      246.92     10.92 o 
  -5   6   8       13.56        5.18      4.66 o 
  -4   6   8      123.95      115.79     13.80 o 
  -3   6   8      208.94      216.39      8.83 o 
  -2   6   8      140.27      132.93      5.14 o 
  -1   6   8      504.06      521.11      9.13 o 
   0   6   8      247.34      288.31      6.24 o 
   1   6   8       21.03       31.67      2.96 o 
   2   6   8      163.11      171.41      4.84 o 
   3   6   8        6.92        9.62      3.01 o 
   4   6   8        0.46        2.63      3.00 o 
   5   6   8       81.20       88.62      7.33 o 
   6   6   8        1.95        0.76      4.26 o 
   7   6   8       26.61       21.10      5.55 o 
   8   6   8       84.42       61.75      9.04 o 
  -8   7   8      258.74      261.71     17.96 o 
  -7   7   8      807.99      869.53     33.28 o 
  -6   7   8      102.35       93.61     16.56 o 
  -5   7   8      237.35      232.82     10.22 o 
  -4   7   8      595.59      633.29     18.05 o 
  -3   7   8      181.83      126.41      6.86 o 
  -2   7   8       64.30       60.61      4.09 o 
  -1   7   8     1002.85      953.79     17.33 o 
   0   7   8        0.70       -1.91      1.91 o 
   1   7   8      479.63      422.44      8.29 o 
   2   7   8     3072.18     3019.43     39.04 o 
   3   7   8        3.54        6.13      2.88 o 
   4   7   8        0.31       -2.01      2.87 o 
   5   7   8      112.07       98.60      6.03 o 
   6   7   8        1.47        4.07      4.44 o 
   7   7   8      126.12      122.13      7.73 o 
   8   7   8       17.05       22.97      7.85 o 
  -8   8   8       74.18       78.26     14.55 o 
  -7   8   8      139.63      144.67     13.51 o 
  -6   8   8       73.28       63.25     16.74 o 
  -5   8   8       66.25       44.95     13.80 o 
  -4   8   8       72.63       51.83      6.28 o 
  -3   8   8        6.50        6.85      5.77 o 
  -2   8   8      376.55      370.05      9.40 o 
  -1   8   8      747.41      703.83     14.17 o 
   0   8   8       12.07        6.77      4.26 o 
   1   8   8      247.61      218.06      6.67 o 
   2   8   8       82.26       96.66      4.18 o 
   3   8   8      430.80      391.37     10.10 o 
   4   8   8      814.89      818.69     16.69 o 
   5   8   8      435.27      462.06     12.29 o 
   6   8   8      287.17      260.93      9.68 o 
   7   8   8        0.02       -1.08      5.64 o 
   8   8   8        0.50        9.54      7.38 o 
  -7   9   8      172.01      187.32     15.56 o 
  -6   9   8       95.34       37.34     28.19 o 
  -5   9   8       63.89       48.49      6.70 o 
  -4   9   8      202.22      170.95      8.72 o 
  -3   9   8     1113.75     1046.28     34.08 o 
  -2   9   8      285.65      299.74     10.73 o 
  -1   9   8      472.24      511.86     11.69 o 
   0   9   8     4354.39     4312.71     63.46 o 
   1   9   8       24.05       29.57      3.60 o 
   2   9   8       22.77       21.43      3.47 o 
   3   9   8      585.85      581.24     13.89 o 
   4   9   8      784.39      711.59     15.39 o 
   5   9   8        6.60        2.30      6.31 o 
   6   9   8       17.86       17.62      6.61 o 
   7   9   8      561.44      606.77     19.80 o 
  -7  10   8       80.89       89.44     14.44 o 
  -6  10   8        4.90       -0.14      6.42 o 
  -5  10   8      230.74      223.56     10.80 o 
  -4  10   8     1353.95     1364.63     31.21 o 
  -3  10   8     1560.40     1601.12     34.58 o 
  -2  10   8      454.20      426.46     13.72 o 
  -1  10   8      258.24      252.70      9.87 o 
   0  10   8     4207.94     4123.92     61.30 o 
   1  10   8      180.79      178.87      8.23 o 
   2  10   8      223.29      217.58      7.41 o 
   3  10   8      267.48      296.40      9.29 o 
   4  10   8      105.03      117.90      6.27 o 
   5  10   8      140.41      139.28      9.09 o 
   6  10   8       38.06       44.82      7.82 o 
   7  10   8      174.74      170.74     13.82 o 
  -7  11   8       20.06       16.95     11.19 o 
  -6  11   8       37.59       43.36      8.14 o 
  -5  11   8      146.05      149.57      9.77 o 
  -4  11   8       22.20       18.80      5.74 o 
  -3  11   8     1464.57     1353.82     30.86 o 
  -2  11   8      645.00      655.63     18.15 o 
  -1  11   8        8.85        4.27      3.45 o 
   0  11   8     1085.16     1051.42     20.00 o 
   1  11   8       22.05        9.90      3.77 o 
   2  11   8       10.77        2.96      3.61 o 
   3  11   8       83.70       93.75      8.00 o 
   4  11   8        7.90        9.22      4.59 o 
   5  11   8       17.64        9.26      5.77 o 
   6  11   8       77.56       82.88      9.64 o 
   7  11   8       12.58       22.99      8.21 o 
  -6  12   8       13.59        7.76      7.64 o 
  -5  12   8       10.53        6.70      5.72 o 
  -4  12   8     1108.05     1092.89     27.27 o 
  -3  12   8      673.45      678.39     22.60 o 
  -2  12   8       33.82       30.99      5.76 o 
  -1  12   8      793.28      828.38     17.34 o 
   0  12   8      633.66      669.60     15.67 o 
   1  12   8      111.40      104.02      5.86 o 
   2  12   8      368.99      356.28     10.30 o 
   3  12   8      509.03      550.07     16.76 o 
   4  12   8     1791.87     1744.29     31.21 o 
   5  12   8      209.77      211.20     11.11 o 
   6  12   8       43.53       43.20      8.01 o 
  -6  13   8      253.74      263.91     14.07 o 
  -5  13   8       15.94       15.17      6.79 o 
  -4  13   8      132.06      121.16      8.63 o 
  -3  13   8      134.43      115.81      8.18 o 
  -2  13   8      127.25      119.96     12.15 o 
  -1  13   8        5.35        2.94      4.01 o 
   0  13   8     1136.34     1191.87     23.10 o 
   1  13   8       50.02       50.18      5.72 o 
   2  13   8       25.71       23.14      5.90 o 
   3  13   8       26.63       26.45      6.57 o 
   4  13   8      182.86      171.03      8.40 o 
   5  13   8      173.42      189.65     11.03 o 
   6  13   8        3.88       -0.56      7.62 o 
  -5  14   8       27.13       23.03     11.11 o 
  -4  14   8        0.06        1.70      8.94 o 
  -3  14   8      236.47      238.54     11.86 o 
  -2  14   8     1225.09     1201.26     29.60 o 
  -1  14   8        0.96        9.34      5.33 o 
   0  14   8       22.36       13.14      4.52 o 
   1  14   8       13.06        5.20      4.47 o 
   2  14   8       60.47       59.41      7.37 o 
   3  14   8        3.49       -3.60      5.59 o 
   4  14   8      142.14      119.37      9.19 o 
   5  14   8      226.33      245.65     13.07 o 
  -5  15   8       38.78       29.75      8.42 o 
  -4  15   8      144.04      151.65     20.47 o 
  -3  15   8      126.51      113.43      9.15 o 
  -2  15   8       22.65       11.33      7.02 o 
  -1  15   8       12.61       11.06      6.14 o 
   0  15   8      190.07      194.48      8.59 o 
   1  15   8      793.69      863.51     19.40 o 
   2  15   8      135.45      148.85     10.35 o 
   3  15   8       14.61        7.52      6.28 o 
   4  15   8      151.96      147.15     12.08 o 
   5  15   8      542.84      602.85     20.74 o 
  -4  16   8       15.65       12.45      8.02 o 
  -3  16   8        0.30       -3.80      7.59 o 
  -2  16   8        2.82        4.94     13.87 o 
  -1  16   8      196.97      130.62     15.98 o 
   0  16   8        9.57        5.56      6.49 o 
   1  16   8       15.57       16.15      5.58 o 
   2  16   8       28.17       40.04     12.85 o 
   3  16   8      502.61      551.60     18.99 o 
   4  16   8       47.45       70.15      9.66 o 
  -3  17   8       18.63        9.15      7.90 o 
  -2  17   8      166.05      157.86     13.22 o 
  -1  17   8       14.42        4.20      7.40 o 
   0  17   8       96.52      107.11     13.45 o 
   1  17   8      322.18      352.01     12.28 o 
   2  17   8      511.97      568.69     19.77 o 
   3  17   8       65.89       88.78     10.29 o 
  -2  18   8       62.15       49.94     10.15 o 
  -1  18   8       96.55      106.40     24.89 o 
   0  18   8       35.18       33.05      8.78 o 
   1  18   8        2.33        9.01      8.01 o 
   2  18   8       34.71       42.49      9.39 o 
  -8   1   9       48.47       57.22      8.56 o 
  -7   1   9      404.11      424.92     10.54 o 
  -6   1   9      113.19      105.34      5.16 o 
  -5   1   9     3807.88     3825.83    122.01 o 
  -4   1   9      195.35      192.21      8.29 o 
  -3   1   9       51.81       51.15      5.51 o 
  -2   1   9      296.24      361.20      6.58 o 
  -1   1   9      662.14      664.28     10.46 o 
   0   1   9       51.48       46.82      2.74 o 
   1   1   9     1373.03     1631.50     22.08 o 
   2   1   9     2275.84     2282.44     41.24 o 
   3   1   9     3098.01     3148.40     46.62 o 
   4   1   9      266.25      247.45     11.90 o 
   5   1   9       20.00       12.23      4.95 o 
   6   1   9      192.63      177.51     17.44 o 
   7   1   9      301.85      319.22     13.38 o 
   8   1   9       96.80      103.43     10.82 o 
  -8   2   9       52.00       64.63      7.45 o 
  -7   2   9      266.07      276.27      8.42 o 
  -6   2   9       44.85       41.20      5.59 o 
  -5   2   9     1100.38     1113.45     58.42 o 
  -4   2   9       67.01       87.04      6.25 o 
  -3   2   9       12.50        4.99      3.34 o 
  -2   2   9     1200.05     1248.73     17.24 o 
  -1   2   9     4922.44     5222.91     81.04 o 
   0   2   9     1729.19     1741.93     23.34 o 
   1   2   9     3935.94     4062.39     50.45 o 
   2   2   9        0.19       -1.74      1.74 o 
   3   2   9      369.49      380.25      8.90 o 
   4   2   9      592.59      572.98     16.01 o 
   5   2   9      256.78      250.18     10.49 o 
   6   2   9      217.19      217.82     14.07 o 
   7   2   9       74.49       91.24      9.48 o 
   8   2   9      122.06      136.64     10.17 o 
  -8   3   9        1.49        1.84      7.19 o 
  -7   3   9      217.40      231.52      9.10 o 
  -6   3   9       17.68       18.91      4.59 o 
  -5   3   9      223.44      221.82     16.07 o 
  -4   3   9       73.20       71.75      5.49 o 
  -3   3   9       61.24       65.96      5.69 o 
  -2   3   9     1252.74     1280.39     21.29 o 
  -1   3   9       12.28        2.25      1.80 o 
   0   3   9      824.34      863.44     13.08 o 
   1   3   9      880.70      879.83     13.36 o 
   2   3   9       18.20       15.03      2.70 o 
   3   3   9      255.44      239.67      6.84 o 
   4   3   9      424.28      414.12     13.12 o 
   5   3   9     2516.78     2474.18     55.17 o 
   6   3   9        0.84        0.97      5.08 o 
   7   3   9       43.95       44.63      7.63 o 
   8   3   9        4.34        1.32      7.14 o 
  -8   4   9        1.43       -0.98      6.66 o 
  -7   4   9        7.92       -3.49      6.07 o 
  -6   4   9       69.98       58.54     14.55 o 
  -5   4   9      185.38      200.15      9.18 o 
  -4   4   9        7.29        2.79      4.14 o 
  -3   4   9       48.32       29.61      4.86 o 
  -2   4   9       79.37      106.81      4.75 o 
  -1   4   9     1229.63     1247.57     17.70 o 
   0   4   9      760.11      801.69     12.50 o 
   1   4   9     5082.92     4805.62    100.07 o 
   2   4   9     1420.36     1448.09     20.25 o 
   3   4   9       19.19       18.49      3.19 o 
   4   4   9       28.38       30.94      5.50 o 
   5   4   9       29.61       24.16      5.58 o 
   6   4   9      240.21      236.64     12.04 o 
   7   4   9       34.31       28.41      6.99 o 
   8   4   9      247.58      275.52     13.49 o 
  -8   5   9        1.17        7.59     10.84 o 
  -7   5   9       48.66       41.32      9.70 o 
  -6   5   9      297.83      291.99     11.93 o 
  -5   5   9        7.36        5.72      4.78 o 
  -4   5   9       26.38       23.33      7.37 o 
  -3   5   9      601.05      643.40     16.91 o 
  -2   5   9      354.51      366.12      8.80 o 
  -1   5   9      298.52      325.13      6.69 o 
   0   5   9      150.37      147.02      4.47 o 
   1   5   9     1008.12      979.95     17.06 o 
   2   5   9      121.14      111.08      3.95 o 
   3   5   9      455.25      395.41      9.59 o 
   4   5   9        5.82        3.44      4.05 o 
   5   5   9       72.98       81.03      7.41 o 
   6   5   9        0.02       -1.19      4.93 o 
   7   5   9        0.02        0.41      6.24 o 
   8   5   9        0.02       -0.34      6.18 o 
  -8   6   9       27.93       21.71     11.30 o 
  -7   6   9       93.91       93.07      9.40 o 
  -6   6   9     1057.40      667.20     27.17 o 
  -5   6   9        7.73        5.55      8.13 o 
  -4   6   9        0.44        0.70      4.18 o 
  -3   6   9      399.87      417.62     14.17 o 
  -2   6   9      156.81      169.91      5.97 o 
  -1   6   9       13.89       13.15      2.43 o 
   0   6   9     1224.08     1298.41     18.73 o 
   1   6   9     1736.64     1658.62     28.70 o 
   2   6   9        1.62       -1.67      2.17 o 
   3   6   9      291.79      278.74      7.99 o 
   4   6   9      136.97      121.63      7.43 o 
   5   6   9        1.03       -2.58      4.60 o 
   6   6   9       63.86       57.99      7.47 o 
   7   6   9        9.69        7.81      5.40 o 
   8   6   9      530.08      521.05     15.51 o 
  -8   7   9      260.30      303.27     20.09 o 
  -7   7   9      178.01      201.67     17.30 o 
  -6   7   9        0.37        4.96      5.68 o 
  -5   7   9      135.77      137.81      9.21 o 
  -4   7   9       80.35       33.28      8.13 o 
  -3   7   9      225.11      228.60     15.25 o 
  -2   7   9      358.34      358.15      9.24 o 
  -1   7   9      525.58      505.07      9.40 o 
   0   7   9      605.27      613.18     10.77 o 
   1   7   9      278.13      282.77      6.70 o 
   2   7   9     1211.39     1200.57     17.97 o 
   3   7   9        9.58        7.72      3.22 o 
   4   7   9      208.98      244.67     10.40 o 
   5   7   9      284.80      288.82      9.50 o 
   6   7   9        0.78       -0.21      4.57 o 
   7   7   9       45.19       34.68      6.53 o 
   8   7   9       51.14       54.52      8.38 o 
  -7   8   9       20.10       13.31      9.75 o 
  -6   8   9      118.97      104.96      8.55 o 
  -5   8   9       62.84       60.22      7.42 o 
  -4   8   9      101.20       31.58      8.20 o 
  -3   8   9      149.04      150.97      8.14 o 
  -2   8   9     1106.28     1154.50     20.97 o 
  -1   8   9     1577.55     1566.75     22.41 o 
   0   8   9      124.35      115.49      5.11 o 
   1   8   9      171.25      158.01      5.13 o 
   2   8   9        6.97        6.28      2.64 o 
   3   8   9       54.56       45.82      4.78 o 
   4   8   9      198.53      164.86      8.86 o 
   5   8   9      122.86      124.23      8.33 o 
   6   8   9      270.75      265.69     12.30 o 
   7   8   9      120.47      145.99     10.95 o 
  -7   9   9       46.18       54.80     12.66 o 
  -6   9   9      140.96      145.89      9.19 o 
  -5   9   9      264.99      263.58     11.60 o 
  -4   9   9        6.23        9.83     12.13 o 
  -3   9   9        0.03        0.06      3.78 o 
  -2   9   9      952.45      918.19     17.98 o 
  -1   9   9       46.33       33.00      5.83 o 
   0   9   9     1531.13     1462.32     30.77 o 
   1   9   9        0.03       -2.24      2.48 o 
   2   9   9       39.78       35.14      4.48 o 
   3   9   9      227.41      224.50      7.92 o 
   4   9   9      365.60      387.03     10.87 o 
   5   9   9        5.88        2.51      5.43 o 
   6   9   9       89.74      105.29     10.15 o 
   7   9   9      106.08      120.50     10.41 o 
  -7  10   9        4.80       -5.84     10.29 o 
  -6  10   9        7.74       -0.83      6.51 o 
  -5  10   9      145.71      157.67      9.76 o 
  -4  10   9       31.77       14.24     10.74 o 
  -3  10   9      155.18      155.38      8.66 o 
  -2  10   9      904.29      929.22     18.45 o 
  -1  10   9      549.63      522.51     12.81 o 
   0  10   9       20.08       17.82      3.83 o 
   1  10   9      154.11      146.89      6.25 o 
   2  10   9        2.54        3.55      3.07 o 
   3  10   9      152.18      146.46      6.77 o 
   4  10   9      470.52      443.52     12.12 o 
   5  10   9       57.03       57.75      7.58 o 
   6  10   9      624.42      652.65     20.54 o 
   7  10   9       64.91       91.21     10.73 o 
  -7  11   9       20.77        4.57     10.68 o 
  -6  11   9        3.74        3.65      6.74 o 
  -5  11   9      222.37      213.38     18.91 o 
  -4  11   9       61.90       25.47     18.85 o 
  -3  11   9      133.80      143.50      8.54 o 
  -2  11   9      269.74      241.92     19.93 o 
  -1  11   9     1038.75     1000.39     24.14 o 
   0  11   9      105.65       92.41      9.51 o 
   1  11   9        2.78       -3.15      3.57 o 
   2  11   9      750.49      761.43     20.10 o 
   3  11   9     1254.87     1201.06     85.55 o 
   4  11   9      246.27      237.79      9.10 o 
   5  11   9        2.52       -5.54      5.54 o 
   6  11   9      282.41      324.62     14.55 o 
  -6  12   9       32.56       22.18     12.95 o 
  -5  12   9        2.10        9.72      6.74 o 
  -4  12   9        7.98        3.99      5.83 o 
  -3  12   9       38.18       31.60      6.22 o 
  -2  12   9      444.15      424.89     14.42 o 
  -1  12   9       46.23       45.30      7.57 o 
   0  12   9      316.13      314.69     12.16 o 
   1  12   9      227.77      235.37      8.53 o 
   2  12   9       31.60       26.57      5.84 o 
   3  12   9        5.57        3.45      4.42 o 
   4  12   9       94.16      100.38      7.81 o 
   5  12   9        2.68       -2.33      6.63 o 
   6  12   9        5.15        3.01      7.67 o 
  -6  13   9      104.39      102.17     12.93 o 
  -5  13   9        1.20        0.50      6.54 o 
  -3  13   9      451.45      459.29     15.93 o 
  -2  13   9       36.01       26.50      5.96 o 
  -1  13   9       32.46       27.77      5.89 o 
   0  13   9       14.05        9.85      4.48 o 
   1  13   9      103.95       95.12      6.39 o 
   2  13   9        0.13       -2.69      5.41 o 
   3  13   9       55.58       49.35      7.03 o 
   4  13   9       78.34      104.98      8.13 o 
   5  13   9      312.07      331.93     14.50 o 
   6  13   9      184.30      186.45     11.93 o 
  -5  14   9      103.59       95.17     12.89 o 
  -4  14   9       49.54       15.45     13.51 o 
  -3  14   9       19.73       12.30     10.41 o 
  -2  14   9      196.03      220.57     16.26 o 
  -1  14   9      127.70      150.40     10.89 o 
   0  14   9      417.43      431.59     12.59 o 
   1  14   9       58.12       67.44      6.73 o 
   2  14   9        3.90        5.30      5.73 o 
   3  14   9      103.23      123.77     10.57 o 
   4  14   9      227.05      250.92     10.16 o 
   5  14   9      246.82      268.48     13.77 o 
  -5  15   9       53.49       31.70     11.63 o 
  -4  15   9        7.76        8.05      7.33 o 
  -3  15   9      108.32      120.91     21.23 o 
  -2  15   9      456.72      475.67     17.13 o 
  -1  15   9       14.65        4.40      6.60 o 
   0  15   9      167.32      167.04      8.42 o 
   1  15   9      507.17      488.63     13.81 o 
   2  15   9        0.05        0.41      5.76 o 
   3  15   9       38.48       32.96      7.84 o 
   4  15   9      134.61      138.43      8.61 o 
  -4  16   9       71.81       45.99     40.95 o 
  -3  16   9      132.55      161.00     10.82 o 
  -2  16   9      254.06      263.02     14.44 o 
  -1  16   9        3.08       -1.91      6.43 o 
   0  16   9       34.64       38.76      6.54 o 
   1  16   9      599.30      620.76     16.25 o 
   2  16   9      142.50      155.90     14.71 o 
   3  16   9      466.45      490.31     27.71 o 
   4  16   9      150.48      169.78      9.53 o 
  -3  17   9       62.16       77.06     10.93 o 
  -2  17   9        5.11        3.43      7.62 o 
  -1  17   9        1.16        0.02      6.69 o 
   0  17   9        3.08        5.31      7.69 o 
   1  17   9      253.05      312.89     11.93 o 
   2  17   9      594.03      703.93     22.65 o 
   3  17   9       22.33       27.21     10.97 o 
  -1  18   9       70.78       43.70     38.43 o 
   0  18   9        2.81       11.22      9.19 o 
   1  18   9       89.24      110.84     19.25 o 
  -8   0  10      117.62      119.63     10.18 o 
  -7   0  10      267.09      271.74     11.90 o 
  -6   0  10     1509.75     1476.74     46.99 o 
  -5   0  10      264.33      228.89     14.47 o 
  -4   0  10        1.95       -1.01      5.96 o 
  -3   0  10       55.49       61.89      8.36 o 
  -2   0  10     1847.47     1861.44     43.68 o 
  -1   0  10       64.10       65.47      4.30 o 
   0   0  10      293.88      226.29      7.59 o 
   1   0  10     1728.85     1791.26     60.38 o 
   2   0  10     4063.47     3713.61    231.85 o 
   3   0  10     2463.14     2685.51     72.06 o 
   4   0  10      155.56      143.12     11.30 o 
   5   0  10        0.78        4.72      7.08 o 
   6   0  10      229.01      229.82     15.52 o 
   7   0  10       26.29       13.43      9.64 o 
   8   0  10       17.65        8.32     10.53 o 
  -8   1  10       28.72       32.70      6.54 o 
  -7   1  10      103.98       97.67      7.54 o 
  -6   1  10      277.06      310.74      9.89 o 
  -4   1  10      379.27      366.71     15.13 o 
  -3   1  10      157.69      160.90      7.73 o 
  -2   1  10      758.93      815.64     14.84 o 
  -1   1  10     1200.00     1301.93     18.30 o 
   0   1  10      570.03      573.65     10.81 o 
   1   1  10      435.20      489.24      8.86 o 
   2   1  10      666.75      711.36     13.20 o 
   3   1  10        2.95        3.12      3.60 o 
   4   1  10       80.39       88.20      7.00 o 
   5   1  10      408.17      395.27     13.64 o 
   6   1  10      154.08      148.62      9.22 o 
   7   1  10       41.57       44.86      8.03 o 
   8   1  10       32.25       46.62      9.20 o 
  -8   2  10      132.94      136.84     10.30 o 
  -7   2  10      100.77      104.12      9.14 o 
  -6   2  10       12.91       11.38      4.34 o 
  -4   2  10        3.51        1.61      3.99 o 
  -3   2  10      285.35      279.13     10.20 o 
  -2   2  10      166.96      184.11      5.87 o 
  -1   2  10       82.93      113.13      3.95 o 
   0   2  10        0.38        0.88      1.93 o 
   1   2  10      714.17      757.40     12.15 o 
   2   2  10       46.74       51.99      3.80 o 
   3   2  10      444.90      407.96      9.64 o 
   4   2  10      689.67      672.95     18.13 o 
   5   2  10      120.87      104.02      7.43 o 
   6   2  10       73.99       85.60      8.72 o 
   7   2  10      241.65      244.87     15.04 o 
   8   2  10       51.87       63.46      9.40 o 
  -8   3  10       31.72       25.04     11.15 o 
  -7   3  10      121.31      106.27      9.34 o 
  -6   3  10      175.88      180.17     19.29 o 
  -5   3  10      584.20      531.31     23.14 o 
  -4   3  10      169.74      164.98     11.01 o 
  -3   3  10      768.67      826.83     20.22 o 
  -2   3  10      122.98       89.68      4.32 o 
  -1   3  10      832.07      845.11     13.11 o 
   0   3  10      366.62      347.68      7.15 o 
   1   3  10       21.84       14.00      2.38 o 
   2   3  10      296.20      292.53      6.48 o 
   3   3  10       79.97       83.12      4.50 o 
   4   3  10        0.11       -2.30      3.96 o 
   5   3  10        0.18        0.46      4.90 o 
   6   3  10      385.41      369.47     14.00 o 
   7   3  10       77.56       59.10      9.00 o 
   8   3  10       16.55       13.31      9.93 o 
  -8   4  10      120.57      132.36     14.17 o 
  -7   4  10      104.67       99.76      9.04 o 
  -5   4  10      286.19      255.36     38.01 o 
  -4   4  10       95.66       79.47      7.00 o 
  -3   4  10      329.96      323.31     11.37 o 
  -2   4  10      342.08      359.48      8.86 o 
  -1   4  10      691.07      694.88     11.46 o 
   0   4  10      174.93      149.23      4.59 o 
   1   4  10      296.23      286.98      6.79 o 
   2   4  10        4.84        3.89      2.18 o 
   3   4  10       11.36       12.52      3.27 o 
   4   4  10      592.41      540.12     15.78 o 
   5   4  10     1082.66     1029.88     25.31 o 
   6   4  10       55.56       57.37      7.38 o 
   7   4  10      206.73      203.65     11.12 o 
   8   4  10       76.72       68.54     10.08 o 
  -8   5  10       11.12        8.36     12.00 o 
  -7   5  10        0.51        2.76      9.39 o 
  -6   5  10        4.01       -0.94      5.50 o 
  -5   5  10      160.07      145.26      8.37 o 
  -4   5  10     2065.54     2051.90     59.37 o 
  -3   5  10      165.76      173.76      8.40 o 
  -2   5  10      157.87      141.90      5.62 o 
  -1   5  10      327.18      342.79      7.16 o 
   0   5  10      302.15      298.13      6.69 o 
   1   5  10      110.47      100.43      3.98 o 
   2   5  10        2.43        1.53      2.26 o 
   3   5  10      406.16      376.77     15.67 o 
   4   5  10      194.45      173.04      8.81 o 
   5   5  10       10.47        5.67      5.21 o 
   6   5  10       33.87       32.14      6.99 o 
   7   5  10      198.56      177.47     10.99 o 
   8   5  10      279.82      290.63     11.76 o 
  -8   6  10       90.77      121.37     17.30 o 
  -7   6  10       21.35       12.23      9.70 o 
  -6   6  10        0.18        0.89      6.68 o 
  -5   6  10       37.86       27.01      6.31 o 
  -4   6  10       64.10       61.25     13.10 o 
  -3   6  10      270.87      259.23     10.30 o 
  -2   6  10      147.94      136.74      5.61 o 
  -1   6  10       28.06       25.02      2.98 o 
   0   6  10      108.11      117.35      4.39 o 
   1   6  10      119.49      127.68      5.22 o 
   2   6  10      179.88      169.22      5.24 o 
   3   6  10      372.56      386.36     13.78 o 
   4   6  10       37.06       23.41      5.34 o 
   5   6  10        2.49       -3.55      4.73 o 
   6   6  10        2.13       -1.35      5.95 o 
   7   6  10        7.22        1.86      5.71 o 
  -7   7  10      113.04      135.81      9.99 o 
  -6   7  10      143.31      140.08      9.29 o 
  -5   7  10        0.04       -2.79      4.91 o 
  -4   7  10       81.96       73.85      7.58 o 
  -3   7  10      285.96      284.46     11.01 o 
  -2   7  10      230.70      205.71      7.04 o 
  -1   7  10        9.06        2.46      3.02 o 
   0   7  10       65.99       55.60      3.67 o 
   1   7  10        0.03       -0.67      2.38 o 
   2   7  10      183.36      191.68      5.71 o 
   3   7  10      438.44      450.80     13.46 o 
   4   7  10      313.01      289.92     11.63 o 
   5   7  10       95.38      106.23      9.41 o 
   6   7  10       32.75       32.26      7.42 o 
   7   7  10       97.58       93.67     12.31 o 
  -7   8  10       22.63       30.48      8.13 o 
  -6   8  10        3.05       -4.03      7.22 o 
  -5   8  10      130.94      122.82      8.31 o 
  -4   8  10      199.64      186.88      9.58 o 
  -3   8  10       16.98        8.43      4.77 o 
  -2   8  10      202.25      212.67      7.40 o 
  -1   8  10      493.70      485.48     11.53 o 
   0   8  10       85.12       86.20      4.18 o 
   1   8  10       19.22        8.95      3.04 o 
   2   8  10      780.57      820.14     16.43 o 
   3   8  10      116.17      108.04      7.03 o 
   4   8  10       43.80       24.39      6.06 o 
   5   8  10      552.03      550.49     17.53 o 
   6   8  10       27.22       17.52      6.78 o 
   7   8  10       97.46      100.31     10.73 o 
  -7   9  10       10.33        5.28      7.11 o 
  -6   9  10       16.50        4.22      6.70 o 
  -5   9  10      152.17      149.83      9.42 o 
  -4   9  10      499.34      475.17     15.60 o 
  -3   9  10        9.46        9.22      5.17 o 
  -2   9  10      530.78      515.68     13.16 o 
  -1   9  10      200.13      202.05      7.31 o 
   0   9  10     2355.67     2354.32     37.15 o 
   1   9  10        3.73       -0.35      2.83 o 
   2   9  10      761.69      719.56     15.36 o 
   3   9  10      778.69      806.39     26.11 o 
   4   9  10       11.04       15.30      5.87 o 
   5   9  10      345.81      345.32     13.91 o 
   6   9  10      164.62      168.46     14.98 o 
   7   9  10       89.90      131.56     26.01 o 
  -7  10  10       15.22       -1.51     11.15 o 
  -6  10  10      134.00      166.78     10.32 o 
  -5  10  10       44.33       55.86      7.88 o 
  -4  10  10       29.96       28.15      9.85 o 
  -3  10  10      141.98      128.02      8.13 o 
  -2  10  10     1783.40     1695.36     29.41 o 
  -1  10  10      318.60      341.46      9.86 o 
   0  10  10      315.07      301.55      9.02 o 
   1  10  10        1.06        0.00      3.05 o 
   2  10  10     1200.96     1182.43     22.14 o 
   3  10  10      162.63      176.21      9.23 o 
   4  10  10        8.76       10.10      5.80 o 
   5  10  10       19.85       24.11      8.96 o 
   6  10  10      138.10      142.49     10.18 o 
  -6  11  10       36.88       25.33      7.95 o 
  -5  11  10       29.04       35.97      7.50 o 
  -4  11  10      135.62      145.82      9.59 o 
  -3  11  10       44.66       30.94      6.34 o 
  -2  11  10       34.39       47.52      5.36 o 
  -1  11  10       72.46       71.61      6.11 o 
   0  11  10       74.82       80.81      5.60 o 
   1  11  10       60.86       62.64      5.14 o 
   2  11  10       16.20       17.19      4.62 o 
   3  11  10        7.75        3.28      4.27 o 
   4  11  10       27.90       18.32      6.18 o 
   5  11  10        3.19       -5.66      6.42 o 
   6  11  10      101.46      107.43     13.89 o 
  -6  12  10        5.88        0.92      8.73 o 
  -5  12  10      136.41      149.08     16.68 o 
  -4  12  10      147.74      140.39      9.76 o 
  -3  12  10      281.46      276.07     12.01 o 
  -2  12  10      117.32      104.40      7.79 o 
  -1  12  10       17.77       14.22      5.46 o 
   0  12  10       68.66       71.09      6.59 o 
   1  12  10       43.95       40.44      5.47 o 
   2  12  10      569.75      602.74     14.72 o 
   3  12  10        4.28        6.19      4.50 o 
   4  12  10      184.52      185.98     16.41 o 
   5  12  10        3.25        8.80      7.35 o 
   6  12  10       15.06        5.96      8.14 o 
  -5  13  10       15.64        6.99      7.35 o 
  -4  13  10      158.12      154.35     10.09 o 
  -3  13  10        0.96       -2.79      5.57 o 
  -2  13  10        1.67        0.33      5.25 o 
  -1  13  10      353.56      365.33     13.77 o 
   0  13  10       24.02       18.18      4.82 o 
   1  13  10       36.23       28.47      5.42 o 
   2  13  10      103.85      106.54      9.41 o 
   3  13  10      542.07      522.62     29.81 o 
   4  13  10       16.03       10.22      5.64 o 
   5  13  10      157.75      186.36     11.76 o 
  -5  14  10       13.14        6.11      8.22 o 
  -4  14  10       13.70        4.44      6.61 o 
  -3  14  10      181.69      201.89     11.27 o 
  -2  14  10       18.43       19.82      6.66 o 
  -1  14  10      169.98      168.26      8.16 o 
   0  14  10       17.99       16.97      5.24 o 
   1  14  10       57.98       62.68      7.12 o 
   2  14  10       31.84       33.56      7.38 o 
   3  14  10       33.15       26.86      5.95 o 
   4  14  10      124.42      134.63      8.55 o 
   5  14  10      140.34      134.60     13.55 o 
  -4  15  10       27.18       22.56     11.77 o 
  -3  15  10      199.76      201.80     16.72 o 
  -2  15  10      315.62      320.51     14.26 o 
  -1  15  10        6.80        3.71      6.54 o 
   0  15  10       62.57       61.19      9.85 o 
   1  15  10       70.47       90.38      8.03 o 
   2  15  10        4.75       -1.81      6.31 o 
   3  15  10      122.58      122.69      8.11 o 
   4  15  10        6.89        1.22      6.32 o 
  -3  16  10        5.93        4.30      9.10 o 
  -2  16  10       76.02       88.26     10.65 o 
  -1  16  10        3.09       14.49      7.51 o 
   0  16  10        0.23       -1.50      5.71 o 
   1  16  10       47.15       67.03      9.22 o 
   2  16  10       19.00       21.38      7.71 o 
   3  16  10       36.46       32.88      7.35 o 
  -2  17  10      157.34      179.52     11.95 o 
  -1  17  10       40.63       36.56      9.21 o 
   0  17  10       68.02       73.39     10.40 o 
   1  17  10      148.69      152.14     10.98 o 
   2  17  10        0.87       -2.58      7.99 o 
  -8   1  11        0.59        1.62      8.04 o 
  -7   1  11       35.62       25.10      7.06 o 
  -6   1  11        2.08       -0.93      5.27 o 
  -5   1  11      111.81      121.55      9.11 o 
  -4   1  11       88.95       80.86      6.85 o 
  -3   1  11     1410.58     1492.34     32.13 o 
  -2   1  11       13.72        6.39      3.83 o 
  -1   1  11       14.05        7.86      2.25 o 
   0   1  11      558.38      587.36     10.27 o 
   1   1  11       37.03       28.78      3.88 o 
   2   1  11      193.36      164.22      4.99 o 
   3   1  11      515.83      538.77     16.29 o 
   4   1  11      642.54      665.43     18.36 o 
   5   1  11      835.35      772.20     20.88 o 
   6   1  11      111.56      111.47      9.31 o 
   7   1  11       51.95       53.53      8.32 o 
   8   1  11      102.99      133.58     12.27 o 
  -8   2  11      130.02      139.57     14.90 o 
  -7   2  11      160.47      185.76     10.81 o 
  -6   2  11       66.46       27.88     20.98 o 
  -5   2  11      722.21      757.00     20.76 o 
  -4   2  11       54.50       49.27      6.42 o 
  -3   2  11      157.74      163.43      8.26 o 
  -2   2  11      241.28      223.92      6.69 o 
  -1   2  11      223.80      219.81      5.60 o 
   0   2  11     2056.42     2105.34     28.30 o 
   1   2  11      401.27      432.07      8.44 o 
   2   2  11       88.99       75.45      4.05 o 
   3   2  11      222.00      189.46      8.70 o 
   4   2  11      113.23      112.86      7.41 o 
   5   2  11       11.96        9.49      5.44 o 
   6   2  11        2.80       -2.63      5.73 o 
   7   2  11        9.33        8.85      6.88 o 
   8   2  11      327.96      340.25     15.38 o 
  -8   3  11      124.71      134.61     14.63 o 
  -7   3  11       16.97        9.52      6.67 o 
  -6   3  11      422.23      300.91     18.04 o 
  -5   3  11      169.61      204.21     10.18 o 
  -4   3  11      150.73      165.63      8.69 o 
  -3   3  11     2834.05     2823.07     54.57 o 
  -2   3  11     1526.99     1571.27     26.03 o 
  -1   3  11        6.14        1.32      2.23 o 
   0   3  11       10.43        3.44      2.31 o 
   1   3  11       17.32       10.72      2.63 o 
   2   3  11      219.18      226.42      6.63 o 
   3   3  11       78.51       77.18      7.16 o 
   4   3  11       27.36       31.82      5.76 o 
   5   3  11      235.58      235.44     10.69 o 
   6   3  11      307.44      331.20     13.44 o 
   7   3  11       40.36       41.48     10.31 o 
   8   3  11       51.72       52.72      9.75 o 
  -8   4  11        2.09       -8.20     11.34 o 
  -7   4  11      216.83      227.58     13.00 o 
  -6   4  11      288.95      345.04     13.71 o 
  -5   4  11       82.06       76.32      8.44 o 
  -4   4  11      187.30      190.13     11.22 o 
  -3   4  11       54.34       47.60      6.38 o 
  -2   4  11      225.70      226.29      9.14 o 
  -1   4  11        3.33        2.19      2.38 o 
   0   4  11        1.02       -0.88      2.21 o 
   1   4  11      263.42      243.40      6.16 o 
   2   4  11        3.99        3.33      2.44 o 
   3   4  11      811.75      778.27     18.66 o 
   4   4  11       25.21       25.68      5.51 o 
   5   4  11      125.20      125.44      8.43 o 
   6   4  11      126.06      107.63      8.99 o 
   7   4  11        0.06        0.17      6.35 o 
  -7   5  11       94.83       73.61      9.77 o 
  -6   5  11        0.11        2.64      6.16 o 
  -5   5  11        0.82       -1.07      5.04 o 
  -4   5  11      575.22      580.32     17.14 o 
  -3   5  11       33.13       31.26      5.23 o 
  -2   5  11        1.23        1.14      3.27 o 
  -1   5  11     1126.04     1130.18     20.23 o 
   0   5  11      162.98      152.63      4.93 o 
   1   5  11      301.27      337.92      7.51 o 
   2   5  11       80.08       76.06      3.83 o 
   3   5  11       46.77       40.80      5.30 o 
   4   5  11      134.39      109.43      7.59 o 
   5   5  11      307.57      299.07     12.27 o 
   6   5  11        8.17        1.55      6.42 o 
   7   5  11       12.81        8.82      7.39 o 
  -7   6  11       44.71       24.16      8.01 o 
  -6   6  11       32.31       29.07      7.12 o 
  -5   6  11        5.97       -1.85      5.18 o 
  -4   6  11      590.35      610.12     17.99 o 
  -3   6  11        9.70       13.52      4.87 o 
  -2   6  11        1.14       -0.84      3.05 o 
  -1   6  11       89.25       89.40      4.87 o 
   0   6  11      859.77      874.79     14.28 o 
   1   6  11       44.16       47.55      5.40 o 
   2   6  11     1110.21     1063.74     19.66 o 
   3   6  11     1679.20     1648.85     34.16 o 
   4   6  11      359.81      368.62     13.33 o 
   5   6  11        2.84        0.49      5.50 o 
   6   6  11       28.54       22.18      6.77 o 
   7   6  11      427.20      424.49     16.76 o 
  -6   7  11      246.78      221.69     11.34 o 
  -4   7  11      122.65      107.98      9.93 o 
  -3   7  11       38.21       39.04      6.32 o 
  -2   7  11      735.35      762.47     15.77 o 
  -1   7  11      516.59      492.18     11.69 o 
   0   7  11      211.61      218.47      6.19 o 
   1   7  11       62.60       60.15      6.67 o 
   2   7  11     2441.25     2482.46     39.27 o 
   3   7  11       88.87       94.54      6.89 o 
   4   7  11     1623.27     1535.64     34.13 o 
   5   7  11        2.41       -1.27      5.42 o 
   6   7  11      258.99      267.32     13.10 o 
   7   7  11       57.45       65.06      9.92 o 
  -7   8  11      154.58       67.81     13.00 o 
  -6   8  11        0.35       -6.06      9.56 o 
  -4   8  11       55.57       49.88      7.01 o 
  -3   8  11      182.73      179.48      9.29 o 
  -2   8  11        0.89       -0.31      3.38 o 
  -1   8  11        1.65        1.79      3.39 o 
   0   8  11     2736.01     2752.60     36.86 o 
   1   8  11     1114.66     1014.57     34.14 o 
   2   8  11      826.80      797.34     16.41 o 
   3   8  11       82.45       72.06      5.56 o 
   4   8  11      184.76      179.10     13.16 o 
   5   8  11       15.14       20.02      6.72 o 
   6   8  11      128.01      114.12      9.24 o 
   7   8  11        1.48       -7.59      7.59 o 
  -7   9  11       70.58       58.16     10.21 o 
  -6   9  11        0.05       -0.85      7.08 o 
  -5   9  11       73.97       86.81     12.38 o 
  -4   9  11      263.64      265.80     11.73 o 
  -3   9  11       79.07       86.42      8.39 o 
  -2   9  11       50.43       24.78      4.48 o 
  -1   9  11      144.52      164.82      6.89 o 
   0   9  11     2522.01     2505.59     34.30 o 
   1   9  11      324.58      336.55      8.19 o 
   2   9  11       60.89       61.60      6.20 o 
   3   9  11      105.65       93.25      6.32 o 
   4   9  11        2.72        1.68      5.58 o 
   5   9  11       84.53       98.32      9.76 o 
   6   9  11       99.91      121.74     11.29 o 
  -6  10  11       54.77       51.21      8.83 o 
  -5  10  11       17.92       10.14      5.97 o 
  -4  10  11        1.03        2.01      5.52 o 
  -3  10  11       23.07       18.12      5.82 o 
  -2  10  11        4.91       -3.20      3.63 o 
  -1  10  11       94.66       82.42      6.20 o 
   0  10  11      278.59      279.06      8.70 o 
   1  10  11      173.98      179.70      6.27 o 
   2  10  11       15.58        9.16      4.25 o 
   3  10  11       43.09       35.71      5.37 o 
   4  10  11       98.85       91.58      8.92 o 
   5  10  11       28.97       26.49      7.86 o 
   6  10  11       86.45       95.13     10.91 o 
  -6  11  11        9.00       11.50      8.27 o 
  -5  11  11        9.65        8.59      7.10 o 
  -4  11  11      665.93      696.88     21.09 o 
  -3  11  11      326.95      340.61     13.58 o 
  -2  11  11       18.87        5.40      4.32 o 
  -1  11  11        0.17       -2.33      3.98 o 
   0  11  11        0.05        1.67      3.76 o 
   1  11  11      616.08      626.31     12.67 o 
   2  11  11      298.44      270.12      9.34 o 
   3  11  11      101.08       88.99      9.00 o 
   4  11  11        0.15       -5.02      6.13 o 
   5  11  11        8.31       -6.29      6.73 o 
   6  11  11       15.12       17.40      8.45 o 
  -5  12  11       22.75       10.78     11.07 o 
  -4  12  11       27.92       10.94      6.31 o 
  -3  12  11        1.17        4.81      6.18 o 
  -2  12  11      232.31      220.22     11.71 o 
  -1  12  11       52.18       42.92      5.76 o 
   0  12  11     1269.13     1239.28     23.81 o 
   1  12  11        0.05        0.35      4.23 o 
   2  12  11      165.56      192.51      8.26 o 
   3  12  11      149.80      153.09      7.94 o 
   4  12  11      155.55      172.96     10.81 o 
   5  12  11       32.35       30.08     12.91 o 
  -5  13  11       88.82      112.86     16.56 o 
  -4  13  11       15.81       14.25      8.24 o 
  -3  13  11        7.45        1.17      6.45 o 
  -2  13  11      179.08      180.13     10.22 o 
  -1  13  11      399.38      426.32     12.32 o 
   0  13  11        0.29       -3.07      5.46 o 
   1  13  11       31.99       21.79      6.20 o 
   2  13  11       71.83       79.85     12.98 o 
   3  13  11       99.18      108.88      8.32 o 
   4  13  11       26.16       21.78      8.82 o 
   5  13  11      121.19      161.06     12.41 o 
  -4  14  11        0.55       -4.98      6.91 o 
  -3  14  11       45.16       48.50     10.93 o 
  -2  14  11        0.14       -2.92      5.95 o 
  -1  14  11        3.60        3.46      8.22 o 
   0  14  11        0.00        0.22      4.92 o 
   1  14  11        6.51        1.25      5.19 o 
   2  14  11      127.75      133.70      7.87 o 
   3  14  11       22.07       24.47      6.16 o 
   4  14  11        2.77       -5.26      7.16 o 
  -3  15  11       60.66       63.21      9.66 o 
  -2  15  11        0.23        2.90     10.49 o 
  -1  15  11      343.16      347.05     13.29 o 
   0  15  11      114.13      111.09      8.19 o 
   1  15  11       98.05      116.66     10.14 o 
   2  15  11      174.27      204.94      9.75 o 
   3  15  11       21.14       35.74      7.10 o 
  -2  16  11       43.36       63.11     13.16 o 
  -1  16  11       75.08       89.27     10.73 o 
   0  16  11       46.61       48.94      7.60 o 
   1  16  11      225.37      276.27     14.49 o 
   2  16  11        7.24        7.53      6.65 o 
   0  17  11       15.98       15.11     10.43 o 
  -7   0  12      100.96       73.65     13.31 o 
  -6   0  12      165.32      120.02     12.38 o 
  -5   0  12      251.51      252.11     16.06 o 
  -4   0  12      885.93      913.15     32.97 o 
  -3   0  12      820.33      824.52     29.69 o 
  -2   0  12      178.38      174.51     11.88 o 
  -1   0  12       31.27       30.85      9.70 o 
   0   0  12      703.63      727.27     17.29 o 
   1   0  12     1080.00     1097.19     26.82 o 
   2   0  12      276.69      295.63     10.00 o 
   3   0  12     2402.64     2493.54     69.05 o 
   4   0  12     1884.98     1871.74     55.81 o 
   5   0  12       18.99       14.20      8.63 o 
   6   0  12       19.70       -2.71      9.33 o 
   7   0  12      130.21      128.57     16.18 o 
  -7   1  12        3.12        4.74      6.94 o 
  -6   1  12        7.95        2.69      6.09 o 
  -5   1  12      251.46      258.86     11.55 o 
  -4   1  12       81.49       77.68      7.21 o 
  -3   1  12      873.54      908.29     22.67 o 
  -2   1  12      454.96      476.15     14.18 o 
  -1   1  12      161.91      165.88      5.05 o 
   0   1  12      220.34      196.69      5.73 o 
   1   1  12      179.54      154.64      5.09 o 
   2   1  12      107.30      114.84      4.54 o 
   3   1  12      503.36      437.35     71.60 o 
   4   1  12     1291.44     1263.75     29.25 o 
   5   1  12      191.63      200.41     10.26 o 
   6   1  12      125.41      122.84      9.22 o 
   7   1  12      185.26      199.69     11.84 o 
  -7   2  12        1.21       -2.88      6.94 o 
  -6   2  12       78.77       79.30     13.12 o 
  -5   2  12      319.55      357.73     18.27 o 
  -4   2  12      205.19      214.53     10.25 o 
  -3   2  12      130.12      121.44      7.42 o 
  -2   2  12      192.87      208.96      9.33 o 
  -1   2  12      641.10      635.15     13.16 o 
   0   2  12       66.55       74.80      4.01 o 
   1   2  12     1355.70     1401.10     20.51 o 
   2   2  12        9.14        5.03      2.68 o 
   4   2  12      789.72      793.84     29.51 o 
   5   2  12       63.75       59.62      7.70 o 
   6   2  12      198.79      211.93     11.28 o 
   7   2  12       74.95       74.22      9.56 o 
  -7   3  12       36.31       29.17      7.92 o 
  -6   3  12       93.91       90.08     40.93 o 
  -5   3  12      156.80      155.95      9.48 o 
  -4   3  12      255.53      251.03     10.80 o 
  -3   3  12     1550.87     1558.44     33.96 o 
  -2   3  12      486.77      475.74     14.51 o 
  -1   3  12      221.67      250.03      7.65 o 
   0   3  12      470.95      451.76      9.00 o 
   1   3  12      143.07      154.84      6.07 o 
   2   3  12       12.30       12.17      3.44 o 
   4   3  12      307.35      319.75     12.60 o 
   5   3  12       26.74       18.32      5.91 o 
   6   3  12        0.21       -1.18      6.09 o 
   7   3  12      197.25      200.03     18.75 o 
  -7   4  12      144.26       67.61     12.50 o 
  -6   4  12      318.37      343.36     22.64 o 
  -5   4  12       37.98       34.90     12.13 o 
  -4   4  12       13.03       20.34      5.69 o 
  -3   4  12      742.46      736.74     19.94 o 
  -2   4  12     1600.41     1591.81     26.92 o 
  -1   4  12     1908.05     1990.99     44.68 o 
   0   4  12      313.76      290.09      7.00 o 
   1   4  12       35.91       34.83      7.01 o 
   2   4  12       12.28       12.96      3.84 o 
   3   4  12      159.07      108.68      9.95 o 
   4   4  12       46.78       36.93      7.78 o 
   5   4  12      332.21      329.83     16.49 o 
   6   4  12      147.39      154.11     11.22 o 
   7   4  12       92.86       90.78     10.10 o 
  -7   5  12       19.48       -1.13      7.45 o 
  -6   5  12      345.38      367.03     14.76 o 
  -5   5  12      850.33      876.95     23.62 o 
  -4   5  12       49.44       36.31      6.55 o 
  -3   5  12      167.51      189.88      9.51 o 
  -2   5  12      265.42      291.07      8.62 o 
  -1   5  12     3549.99     3543.00     90.47 o 
   0   5  12       25.63       18.01      3.04 o 
   1   5  12      156.95      139.10      4.97 o 
   2   5  12     1414.08     1364.72     46.03 o 
   3   5  12        6.45        3.01      4.49 o 
   4   5  12      309.39      334.61     12.82 o 
   5   5  12      229.22      246.18     11.64 o 
   6   5  12        0.54        0.92      6.38 o 
   7   5  12      276.49      298.45     22.64 o 
  -7   6  12        1.30       -7.37      7.37 o 
  -6   6  12        3.46       -4.30      6.43 o 
  -5   6  12       63.72       50.33     10.53 o 
  -4   6  12      123.46       95.84      7.79 o 
  -3   6  12      149.72      152.08      8.74 o 
  -2   6  12       19.73        6.13      3.66 o 
  -1   6  12        8.56        0.97      3.26 o 
   0   6  12       20.59       12.37      4.23 o 
   1   6  12        8.14        4.26      2.76 o 
   2   6  12       77.83       80.88      6.77 o 
   3   6  12       11.26       14.45      5.17 o 
   4   6  12        5.81        8.85      5.27 o 
   5   6  12      213.93      207.62     10.92 o 
   6   6  12       18.16       12.53      7.20 o 
   7   6  12       38.88       31.91      8.95 o 
  -7   7  12       36.86       33.28      8.42 o 
  -6   7  12      116.64      134.29     10.99 o 
  -5   7  12        0.03        3.34      5.75 o 
  -4   7  12        0.93       -0.63      5.27 o 
  -3   7  12       58.01       47.19      6.89 o 
  -2   7  12      590.08      537.61     12.75 o 
  -1   7  12       13.75        6.70      3.49 o 
   0   7  12      611.76      618.70     11.65 o 
   1   7  12       77.71       65.01      4.33 o 
   2   7  12      690.14      720.45     15.43 o 
   3   7  12     1031.98     1026.15     20.09 o 
   4   7  12      212.63      216.84     10.70 o 
   5   7  12        0.48       -0.40      5.94 o 
   6   7  12        8.96        5.67      7.99 o 
   7   7  12      245.88      261.63     14.03 o 
  -6   8  12      174.81      197.35     11.49 o 
  -5   8  12        1.31       -1.65      5.82 o 
  -4   8  12      104.18       99.07      8.03 o 
  -3   8  12      303.51      313.12     12.55 o 
  -2   8  12       44.28       34.05      4.98 o 
  -1   8  12      498.94      479.31     12.01 o 
   0   8  12      479.44      453.42     11.44 o 
   1   8  12      412.47      426.73     10.77 o 
   2   8  12     1103.62     1068.20     20.59 o 
   3   8  12      200.58      191.17      7.82 o 
   4   8  12      532.77      560.65     17.73 o 
   5   8  12        9.05        5.82      6.23 o 
   6   8  12       58.65       91.03     10.22 o 
  -6   9  12      108.86      115.72     17.22 o 
  -5   9  12       84.10       75.28      9.43 o 
  -4   9  12      105.71      102.70      7.99 o 
  -3   9  12      122.52      129.83      8.78 o 
  -2   9  12       14.45       10.08      4.18 o 
  -1   9  12      912.67      887.44     25.49 o 
   0   9  12      245.08      257.60      8.68 o 
   1   9  12      240.19      246.74     10.28 o 
   2   9  12      862.66      865.43     22.00 o 
   3   9  12        7.13        6.71      4.49 o 
   4   9  12       90.26      103.72      9.13 o 
   5   9  12       89.71       99.86     10.27 o 
   6   9  12      297.82      314.10     14.76 o 
  -6  10  12       61.28       68.94     19.00 o 
  -5  10  12      383.78      418.78     16.47 o 
  -4  10  12      835.25      932.66     25.57 o 
  -3  10  12       52.54       67.10      8.29 o 
  -2  10  12      525.55      517.63     13.29 o 
  -1  10  12      155.95      150.69      7.09 o 
   0  10  12       45.82       31.90      4.87 o 
   1  10  12      102.07       96.92      5.24 o 
   2  10  12      423.78      421.07     11.67 o 
   3  10  12       46.29       56.72      6.30 o 
   4  10  12       47.71       36.76      7.61 o 
   5  10  12      114.20      118.75     10.21 o 
   6  10  12        9.89        7.57      7.54 o 
  -5  11  12        2.18        5.13      7.32 o 
  -4  11  12        7.24        4.22      6.70 o 
  -3  11  12       66.24       50.29      7.68 o 
  -2  11  12        6.99        3.82      4.57 o 
  -1  11  12        0.40        0.87      4.26 o 
   0  11  12      772.76      645.63     45.61 o 
   1  11  12       10.60        9.70      3.97 o 
   2  11  12       29.70       31.71      5.47 o 
   3  11  12       71.33       82.93      7.40 o 
   4  11  12      157.26      134.07      9.93 o 
   5  11  12       75.17       87.13     12.29 o 
  -5  12  12       30.14       16.63      7.85 o 
  -4  12  12      239.52      262.55     13.15 o 
  -3  12  12      449.64      489.92     17.20 o 
  -2  12  12       37.13       27.84      5.42 o 
  -1  12  12        6.47        4.81      4.68 o 
   0  12  12      203.66      181.27      9.77 o 
   1  12  12       14.97        8.98      4.99 o 
   2  12  12       19.84       14.89      5.20 o 
   3  12  12      253.59      237.94      9.68 o 
   4  12  12      603.47      595.14     53.39 o 
   5  12  12       14.33        8.80      8.90 o 
  -4  13  12       39.93       25.71      7.98 o 
  -3  13  12       18.13       20.38      7.57 o 
  -2  13  12       22.84       25.45      7.51 o 
  -1  13  12       11.43       10.99      5.08 o 
   0  13  12      251.60      281.95     10.07 o 
   1  13  12       25.55       24.54      7.14 o 
   2  13  12        0.05       -1.88      5.11 o 
   3  13  12       15.71       11.09      5.84 o 
   4  13  12      123.02      120.36     10.92 o 
  -4  14  12        0.86       -5.65      7.27 o 
  -3  14  12       15.95       15.14      7.10 o 
  -2  14  12      330.88      317.36     14.01 o 
  -1  14  12       51.45       58.11     10.97 o 
   0  14  12       50.81       49.52     10.71 o 
   1  14  12        6.38        5.44      7.47 o 
   2  14  12        8.50       -2.01      5.59 o 
   3  14  12      209.42      227.96     10.40 o 
  -3  15  12       41.98       46.64      9.15 o 
  -2  15  12        6.51        2.84      7.06 o 
  -1  15  12       16.51        6.50      5.96 o 
   0  15  12       35.32       22.02      6.50 o 
   1  15  12       31.25       19.17      7.76 o 
   2  15  12      236.99      271.98     10.99 o 
   3  15  12      167.96      186.88     12.03 o 
  -1  16  12       59.53       53.89     10.01 o 
   0  16  12       46.78       48.24      7.65 o 
   1  16  12        0.41        4.01      7.43 o 
  -7   1  13        9.11        1.43     11.13 o 
  -6   1  13        1.41       -4.82      5.62 o 
  -5   1  13       51.62       63.66     14.94 o 
  -4   1  13      232.93      254.93     11.18 o 
  -3   1  13       51.83       37.55      6.10 o 
  -2   1  13       81.61       90.49      6.99 o 
  -1   1  13        4.87        4.66      3.12 o 
   0   1  13       33.68       32.12      5.52 o 
   1   1  13        1.54       -0.81      2.74 o 
   2   1  13     1038.20     1065.17     19.71 o 
   4   1  13      643.28      638.98     18.75 o 
   5   1  13      581.47      547.73     19.80 o 
   6   1  13        8.36       11.09      6.77 o 
   7   1  13        6.86        2.50      7.73 o 
  -7   2  13        1.09        1.34      7.21 o 
  -6   2  13      200.07      199.25     11.30 o 
  -5   2  13       33.46       34.18      6.78 o 
  -4   2  13        0.13       -0.84      5.20 o 
  -3   2  13      499.96      517.94     16.21 o 
  -2   2  13      375.60      341.10     12.39 o 
  -1   2  13      304.96      293.72      8.91 o 
   0   2  13      266.67      266.99      6.85 o 
   1   2  13       40.70       45.77      4.56 o 
   2   2  13      419.93      406.78     12.20 o 
   3   2  13       63.95       38.13     15.27 o 
   4   2  13      429.23      421.73     14.70 o 
   5   2  13      293.45      309.59     13.07 o 
   6   2  13       42.32       42.35      7.94 o 
   7   2  13        3.56       -2.92      7.15 o 
  -7   3  13       10.99        7.85      9.58 o 
  -6   3  13      507.15      603.03     19.73 o 
  -5   3  13       26.97       43.36      7.61 o 
  -4   3  13       52.89       72.98      8.07 o 
  -3   3  13     1429.99     1422.22     32.14 o 
  -2   3  13     1477.06     1616.51     34.96 o 
  -1   3  13     2123.93     2156.01     34.71 o 
   0   3  13      357.21      350.49      8.05 o 
   1   3  13      918.86      905.90     14.99 o 
   2   3  13       23.05       21.15      4.48 o 
   3   3  13       89.07       87.46      6.89 o 
   4   3  13        0.20       -4.81      4.91 o 
   5   3  13       86.11      103.42      9.67 o 
   6   3  13        8.73       11.11      7.07 o 
   7   3  13      257.84      266.49     13.89 o 
  -7   4  13        3.04       -3.63      9.37 o 
  -6   4  13      285.04      291.13     50.02 o 
  -5   4  13      355.62      357.75     14.15 o 
  -4   4  13       18.01        3.33      5.62 o 
  -3   4  13        6.88        7.70      7.35 o 
  -2   4  13     2238.47     2152.40     44.07 o 
  -1   4  13      498.40      474.14     12.94 o 
   0   4  13      382.11      364.24      9.33 o 
   1   4  13     1986.30     2066.74     29.90 o 
   2   4  13       45.70       38.85      6.36 o 
   3   4  13        9.51       -0.19      5.03 o 
   4   4  13      166.49      168.48     12.04 o 
   5   4  13      122.25      118.25      8.68 o 
   6   4  13       39.81       39.50      7.70 o 
   7   4  13       72.11       94.37     10.55 o 
  -7   5  13       30.00        8.03      8.10 o 
  -6   5  13       53.68       33.05     13.80 o 
  -5   5  13       80.32       81.50      9.09 o 
  -4   5  13      277.51      288.09     12.35 o 
  -3   5  13       49.68       45.99      6.90 o 
  -2   5  13        0.14        2.28      4.57 o 
  -1   5  13        0.30       -3.62      3.62 o 
   0   5  13        3.12        2.96      2.92 o 
   1   5  13       75.82       75.84      4.49 o 
   2   5  13        7.64        3.88      3.62 o 
   3   5  13        0.99       -4.26      7.30 o 
   4   5  13       30.99       26.51      6.67 o 
   5   5  13       49.48       44.49      7.77 o 
   6   5  13      107.26      121.50     10.99 o 
  -6   6  13        6.92        4.68     11.57 o 
  -5   6  13        0.19       -1.23      5.87 o 
  -4   6  13        0.30        1.98      5.46 o 
  -3   6  13      130.04      151.64      8.79 o 
  -2   6  13       22.86       11.33      4.88 o 
  -1   6  13      227.53      219.32      7.77 o 
   0   6  13        8.36        4.90      3.58 o 
   1   6  13      618.81      590.55     11.46 o 
   2   6  13      513.66      456.77     33.20 o 
   3   6  13      130.54      136.28      9.93 o 
   4   6  13      160.95      160.93      9.78 o 
   5   6  13      400.38      400.39     15.37 o 
   6   6  13      200.27      176.49     11.07 o 
  -5   7  13       29.29       29.57      7.68 o 
  -4   7  13       16.80       20.89      7.68 o 
  -3   7  13       41.85       27.57      6.45 o 
  -2   7  13      820.01      801.31     17.00 o 
  -1   7  13       31.87       21.24      4.53 o 
   0   7  13      272.03      299.47      9.19 o 
   1   7  13        1.44       -3.05      3.05 o 
   2   7  13      661.13      648.39     14.71 o 
   3   7  13       17.43       11.68      5.48 o 
   4   7  13      845.57      766.89     21.56 o 
   5   7  13      297.47      300.29     13.50 o 
   6   7  13       78.26       76.01     10.23 o 
  -6   8  13        1.31        1.58      7.33 o 
  -5   8  13        6.43       -2.30      6.83 o 
  -4   8  13        0.33       -5.40      5.40 o 
  -3   8  13       18.12        0.45      5.66 o 
  -2   8  13       94.62       98.67      6.35 o 
  -1   8  13      206.38      225.86      8.30 o 
   0   8  13     1615.92     1556.66     29.41 o 
   1   8  13        0.03       -3.35      3.35 o 
   2   8  13      312.26      303.49      9.67 o 
   3   8  13        5.51        9.10      5.91 o 
   4   8  13       44.84       43.28      7.36 o 
   5   8  13       44.51       46.70      8.49 o 
   6   8  13      365.12      398.11     26.86 o 
  -6   9  13       12.64        4.11      7.46 o 
  -5   9  13      146.45      147.65     16.93 o 
  -4   9  13       30.83       38.40      8.40 o 
  -3   9  13       18.33       23.63      6.72 o 
  -2   9  13      144.79      153.46      7.35 o 
  -1   9  13        4.31        1.95      4.01 o 
   0   9  13      161.34      158.36      8.61 o 
   1   9  13       90.78       88.03      5.72 o 
   2   9  13        1.22        1.51      4.44 o 
   3   9  13      107.15      110.78      8.41 o 
   4   9  13        0.71       -2.81      6.24 o 
   5   9  13        4.98       -3.20      6.88 o 
   6   9  13      165.64      177.11     12.20 o 
  -5  10  13       49.53       49.42     17.11 o 
  -4  10  13       21.59       19.38      7.37 o 
  -3  10  13        2.36        8.30      6.48 o 
  -2  10  13       99.96       85.23      9.03 o 
  -1  10  13     1111.20     1075.36     21.59 o 
   0  10  13       32.91       39.11      6.23 o 
   1  10  13       50.68       47.08      6.75 o 
   2  10  13        0.19       -3.17      4.62 o 
   3  10  13      344.99      327.20     13.46 o 
   4  10  13       11.06       -0.53     10.18 o 
   5  10  13       11.91        9.28      9.48 o 
  -5  11  13       60.48       66.77     10.33 o 
  -4  11  13      170.41      174.39     11.11 o 
  -3  11  13       54.18       60.21     10.20 o 
  -2  11  13       20.91       18.95      5.24 o 
  -1  11  13       24.92       30.60      5.46 o 
   0  11  13       70.03       79.88      6.73 o 
   1  11  13        2.72        1.96      5.71 o 
   2  11  13      648.23      669.06     16.14 o 
   3  11  13      713.83      752.63     17.74 o 
   5  11  13       26.07       37.30      8.92 o 
  -4  12  13       14.67       10.62      7.88 o 
  -3  12  13       95.94      102.14     10.31 o 
  -2  12  13        3.30        8.27      5.39 o 
  -1  12  13       23.59       13.05      5.40 o 
   0  12  13       52.41       43.66      6.02 o 
   1  12  13        2.97        5.72      6.60 o 
   2  12  13      450.74      498.29     15.81 o 
   3  12  13        5.80       -2.85      5.62 o 
   4  12  13      124.89       76.37     40.77 o 
  -4  13  13       57.55       41.46      9.03 o 
  -3  13  13        6.13       -1.19      8.17 o 
  -2  13  13        4.09        0.94     13.41 o 
  -1  13  13       42.61       48.07     10.54 o 
   0  13  13       30.12       41.87      7.88 o 
   1  13  13      322.56      307.23     13.59 o 
   2  13  13      167.75      150.39      8.23 o 
   3  13  13      265.71      268.10     10.89 o 
  -3  14  13       31.07       54.48     18.52 o 
  -2  14  13       21.37       36.51      8.11 o 
  -1  14  13      156.10      193.51      9.35 o 
   0  14  13       23.64       15.51      7.48 o 
   1  14  13        1.48       -4.40      6.63 o 
   2  14  13      116.57      134.82      8.39 o 
   3  14  13       24.15       26.54      7.39 o 
  -2  15  13      105.02      139.05     19.20 o 
  -1  15  13        9.24       13.21      7.67 o 
   0  15  13        5.50        1.72      6.70 o 
   1  15  13      568.87      614.67     20.63 o 
  -7   0  14        2.89       13.16     11.53 o 
  -6   0  14      128.96      148.15     14.55 o 
  -5   0  14      477.49      569.90     26.01 o 
  -4   0  14      415.73      404.60     21.09 o 
  -3   0  14       32.52       26.16      8.09 o 
  -2   0  14      241.16      257.10     15.40 o 
  -1   0  14     1960.96     1962.89     57.32 o 
   0   0  14      286.33      297.30     10.64 o 
   1   0  14      400.97      389.85     12.41 o 
   2   0  14     1437.82     1504.61     46.02 o 
   3   0  14      382.50      271.65     15.95 o 
   4   0  14      129.64      101.56     11.22 o 
   5   0  14       10.28        7.01      8.51 o 
   6   0  14      155.50      147.42     14.82 o 
  -7   1  14       59.22       12.17     17.69 o 
  -6   1  14       74.64       76.30      9.87 o 
  -5   1  14      121.80      138.30      9.62 o 
  -4   1  14        4.95        6.66      9.52 o 
  -3   1  14       41.56       37.97      6.49 o 
  -2   1  14       69.87       82.56      8.07 o 
  -1   1  14        6.19        3.15      4.64 o 
   0   1  14      135.51      124.21      5.11 o 
   1   1  14     1006.69      968.88     16.01 o 
   2   1  14      141.00      138.36      8.28 o 
   4   1  14      414.09      414.40     14.84 o 
   5   1  14       28.48       28.52     12.33 o 
   6   1  14      228.52      234.53     12.52 o 
  -7   2  14        1.13       -1.32      7.85 o 
  -6   2  14        2.82        0.50      6.78 o 
  -5   2  14       11.73       11.39      6.35 o 
  -4   2  14       10.12        4.22      7.70 o 
  -3   2  14      153.92      146.39      8.74 o 
  -2   2  14       61.17       56.19      7.14 o 
  -1   2  14      204.09      190.10      8.91 o 
   0   2  14      216.70      228.46      6.67 o 
   1   2  14      403.64      378.49      8.82 o 
   2   2  14        7.89        8.66      4.90 o 
   3   2  14      667.45      410.13     20.13 o 
   4   2  14       14.32       12.46      6.10 o 
   5   2  14       10.93        6.06      6.42 o 
   6   2  14       24.79       22.18      8.10 o 
  -6   3  14       26.56       17.63      7.60 o 
  -5   3  14       67.06       86.70     15.23 o 
  -4   3  14        1.05        5.08     14.69 o 
  -3   3  14      157.82      134.78      8.22 o 
  -2   3  14       42.89       30.75      5.87 o 
  -1   3  14     1468.95     1510.48     67.61 o 
   0   3  14      738.52      707.03     15.90 o 
   1   3  14      613.73      637.15     12.09 o 
   2   3  14        0.11       -1.10      3.75 o 
   3   3  14       25.96       12.99      5.62 o 
   4   3  14       39.05       30.84      6.57 o 
   5   3  14        9.92       -0.68      6.13 o 
   6   3  14      295.34      305.56     14.18 o 
  -6   4  14        0.49        4.72      7.78 o 
  -5   4  14        0.23       -0.83     10.82 o 
  -4   4  14       13.38        3.55      5.82 o 
  -3   4  14       43.78       27.15      6.55 o 
  -2   4  14      752.58      678.14     19.18 o 
  -1   4  14      126.85      125.40      6.39 o 
   0   4  14      335.61      325.33      9.53 o 
   1   4  14      748.88      775.02     13.83 o 
   2   4  14      202.41      207.25      7.66 o 
   3   4  14       45.56       30.53      8.15 o 
   4   4  14      140.22      138.19      9.38 o 
   5   4  14       89.71       95.89     17.88 o 
   6   4  14       17.51       14.69     13.45 o 
  -6   5  14       78.95       96.56     16.33 o 
  -5   5  14        0.13       -6.04      6.04 o 
  -4   5  14      866.02      890.14     24.33 o 
  -3   5  14       11.06       18.71      6.03 o 
  -2   5  14      103.78       89.39      7.64 o 
  -1   5  14      237.55      229.47      9.63 o 
   0   5  14       24.95       31.51      4.39 o 
   1   5  14      181.84      165.81      5.91 o 
   2   5  14       16.60       13.52      4.88 o 
   3   5  14       62.76       53.61      8.53 o 
   4   5  14      722.09      688.34     63.47 o 
   5   5  14      370.39      351.68     14.70 o 
   6   5  14      344.30      368.30     15.81 o 
  -6   6  14      124.22      129.45     12.38 o 
  -5   6  14       42.83       38.99      8.04 o 
  -4   6  14        7.04       13.53      6.46 o 
  -3   6  14       57.95       43.76      7.41 o 
  -2   6  14      262.78      239.11     10.90 o 
  -1   6  14      566.39      576.13     13.63 o 
   0   6  14        4.55       -0.04      3.84 o 
   1   6  14      163.27      147.52      5.79 o 
   2   6  14       38.19       23.85      8.63 o 
   3   6  14        6.02        4.48      5.75 o 
   4   6  14      411.86      181.90     14.44 o 
   5   6  14        2.05        7.79      7.18 o 
   6   6  14      251.51      282.36     15.17 o 
  -6   7  14       13.35       19.65      8.15 o 
  -5   7  14        1.51        0.56      6.86 o 
  -4   7  14        6.04        5.66      6.14 o 
  -3   7  14      345.43      348.31     13.85 o 
  -2   7  14       43.72       37.52      7.12 o 
  -1   7  14      128.20      116.53      6.29 o 
   0   7  14       57.15       51.12      6.35 o 
   1   7  14       57.76       47.29     13.13 o 
   2   7  14       25.07       18.72      4.70 o 
   3   7  14       17.80       10.22      5.86 o 
   5   7  14      100.75      121.84     11.00 o 
   6   7  14        0.02        0.82      8.18 o 
  -5   8  14       15.90       10.63     15.93 o 
  -4   8  14        0.19       -2.51      6.62 o 
  -3   8  14       28.67       13.73      6.04 o 
  -2   8  14       20.71       21.61      6.47 o 
  -1   8  14       69.32       86.50      6.93 o 
   0   8  14       26.55       22.73      6.86 o 
   1   8  14      114.95      120.77     12.73 o 
   2   8  14       98.29       97.02      7.35 o 
   3   8  14        5.96        8.54      7.80 o 
   4   8  14      383.15      427.67     22.52 o 
   5   8  14      175.72      168.60     11.29 o 
  -5   9  14       44.13       32.40     10.14 o 
  -4   9  14       99.55      103.48     10.69 o 
  -3   9  14        1.41       -5.18      5.37 o 
  -2   9  14       12.02       17.25      6.36 o 
  -1   9  14      452.51      477.55     12.96 o 
   0   9  14        1.04        0.08      4.32 o 
   1   9  14        0.48       -4.12      5.48 o 
   2   9  14       48.77       37.23      5.63 o 
   3   9  14      120.48      125.91      9.03 o 
   4   9  14        3.65       -5.79      6.64 o 
   5   9  14      319.07      341.18     15.23 o 
  -5  10  14       21.76       27.95      8.88 o 
  -4  10  14       23.73       17.62      7.84 o 
  -3  10  14        0.62       -3.47      6.51 o 
  -2  10  14      334.78      375.99     14.65 o 
  -1  10  14       46.94       45.93      5.92 o 
   0  10  14        0.57        3.15      4.58 o 
   1  10  14       74.23       49.01     33.69 o 
   2  10  14      510.42      534.05     14.15 o 
   3  10  14       14.79       15.18      7.21 o 
   4  10  14      134.53      167.70     11.18 o 
   5  10  14       17.93        7.26      8.40 o 
  -4  11  14       95.63      109.79     11.45 o 
  -3  11  14      126.82      125.46     13.41 o 
  -2  11  14       77.95       74.11      9.76 o 
  -1  11  14       48.77       46.87      6.46 o 
   0  11  14      142.12      117.68      7.09 o 
   1  11  14        1.33       -0.17      6.24 o 
   2  11  14       16.47       14.55      5.54 o 
   3  11  14       17.22        2.71      7.40 o 
   4  11  14       25.81       20.71      8.26 o 
  -4  12  14       38.43       41.49      9.30 o 
  -3  12  14       48.51       35.60      7.85 o 
  -2  12  14       17.04       16.62      5.81 o 
  -1  12  14        0.05        3.40      5.47 o 
   0  12  14      627.97      625.58     15.96 o 
   1  12  14       48.80       66.45     14.77 o 
   2  12  14        4.36        0.53      6.57 o 
   3  12  14      369.92      378.42     15.72 o 
  -3  13  14       10.26        7.18      8.22 o 
  -2  13  14        2.83        1.87      7.41 o 
  -1  13  14      333.36      344.23     12.03 o 
   0  13  14        2.51        7.04      5.77 o 
   1  13  14        2.71        5.40      7.14 o 
   2  13  14       42.76       34.05     23.05 o 
   3  13  14       48.96       54.15     10.34 o 
  -2  14  14       18.80       23.78      8.42 o 
  -1  14  14       66.06       83.00     18.60 o 
   0  14  14       12.84        9.04      7.76 o 
   1  14  14       33.57       23.35     17.36 o 
  -6   1  15       73.57       69.12      9.49 o 
  -5   1  15        1.82        2.88      6.80 o 
  -4   1  15       50.03       55.52      8.25 o 
  -3   1  15      268.47      311.10     12.77 o 
  -2   1  15      273.33      291.66     12.05 o 
  -1   1  15       50.22       52.31      6.59 o 
   0   1  15        5.51        7.30      3.81 o 
   1   1  15       65.89       83.96      7.66 o 
   2   1  15       43.28       35.46      6.62 o 
   3   1  15       15.74       11.50      5.98 o 
   4   1  15      155.12      149.38     14.55 o 
   5   1  15       16.63       11.79      6.95 o 
   6   1  15        4.83        4.21      7.75 o 
  -6   2  15       98.20      126.66     10.13 o 
  -5   2  15        1.33       -1.37      6.30 o 
  -4   2  15       46.01       33.39     15.31 o 
  -3   2  15       31.03       28.75      6.56 o 
  -2   2  15       26.23       21.51      5.78 o 
  -1   2  15      145.23      153.40     15.85 o 
   0   2  15     1127.87     1155.48     21.62 o 
   1   2  15      109.27      106.77      5.29 o 
   2   2  15        0.04       -5.55      6.48 o 
   4   2  15       70.30       56.42      9.60 o 
   5   2  15        5.08        4.31      6.77 o 
   6   2  15       65.71       57.54      9.82 o 
  -6   3  15      118.57      128.67     10.78 o 
  -5   3  15       18.84        9.33     10.97 o 
  -4   3  15      253.96      257.14     12.25 o 
  -3   3  15      212.03      235.85     11.42 o 
  -2   3  15       50.47       47.42      6.75 o 
  -1   3  15      367.53      373.49     13.39 o 
   0   3  15      185.72      188.54      7.48 o 
   1   3  15       78.77       90.76      5.46 o 
   2   3  15       49.71       32.64      6.47 o 
   3   3  15      126.40       42.03     10.53 o 
   4   3  15       28.14       20.15     13.43 o 
   5   3  15        6.97       -4.36      6.62 o 
   6   3  15      243.46      258.26     13.52 o 
  -6   4  15        9.52        6.76      7.49 o 
  -5   4  15       73.88      107.05     10.63 o 
  -4   4  15        8.29       18.34      7.05 o 
  -3   4  15      174.19      156.09      9.82 o 
  -2   4  15      106.24      104.41      8.68 o 
  -1   4  15      243.19      276.03     11.33 o 
   0   4  15      361.56      333.01      9.98 o 
   1   4  15      417.36      431.83      9.95 o 
   2   4  15        5.48        7.93      5.57 o 
   3   4  15      684.98      677.47     39.03 o 
   4   4  15        1.26       -6.09      6.09 o 
   5   4  15        7.52       14.11      7.91 o 
   6   4  15       64.62       65.39     11.63 o 
  -6   5  15       80.30       66.74      9.99 o 
  -5   5  15        6.54       -5.34      7.26 o 
  -4   5  15        8.86        3.05      6.58 o 
  -3   5  15       86.65       95.78      8.32 o 
  -2   5  15       57.99       46.96      7.51 o 
  -1   5  15      141.62      131.34      9.39 o 
   0   5  15        5.24       12.72      4.37 o 
   1   5  15      882.98      926.08     18.75 o 
   2   5  15       71.70       54.70      7.31 o 
   3   5  15        5.54        0.00      6.77 o 
   4   5  15        0.00       -3.98      6.07 o 
   5   5  15        4.93        7.83     13.93 o 
  -5   6  15       20.12       22.16      7.86 o 
  -4   6  15       81.49      110.55     10.40 o 
  -3   6  15      240.27      190.73     10.52 o 
  -2   6  15      136.02      146.08     12.27 o 
  -1   6  15       67.93       74.38      8.01 o 
   0   6  15       22.49       18.88      4.56 o 
   1   6  15        8.83        5.48      5.62 o 
   2   6  15      309.52      315.17     15.92 o 
   3   6  15     1219.06     1210.67     29.40 o 
   4   6  15        2.75        8.82      6.57 o 
   5   6  15       38.23       49.81     18.71 o 
  -5   7  15      125.82      180.23     11.90 o 
  -4   7  15        4.89        0.52      6.98 o 
  -3   7  15       24.16       29.96      8.82 o 
  -2   7  15       56.07       54.21      8.05 o 
  -1   7  15      336.51      382.84     11.25 o 
   0   7  15       57.18       64.73      8.73 o 
   1   7  15       42.71       51.35     18.25 o 
   2   7  15       36.03       29.28     10.39 o 
   3   7  15       33.57       20.73      7.20 o 
   4   7  15        0.49       -2.85      6.67 o 
   5   7  15        3.33        0.94      7.70 o 
  -5   8  15       33.81       44.66      8.97 o 
  -4   8  15        3.74        2.26      6.84 o 
  -3   8  15       38.86       26.08     10.82 o 
  -2   8  15       36.84       25.25      6.70 o 
  -1   8  15      159.62      162.74      7.76 o 
   0   8  15      173.43      167.74      7.85 o 
   1   8  15      338.69      344.74     13.47 o 
   2   8  15      311.51      304.34     12.37 o 
   3   8  15        8.46       13.16      6.69 o 
   4   8  15        6.13        6.68      7.10 o 
   5   8  15       81.73       96.09     11.59 o 
  -4   9  15       92.10      116.58     10.59 o 
  -3   9  15       32.89       19.07      7.77 o 
  -2   9  15       37.65       42.94      7.58 o 
  -1   9  15        6.67       13.19      5.23 o 
   0   9  15       25.73       23.16      5.44 o 
   1   9  15        8.77       12.30      6.23 o 
   2   9  15        6.01        3.00      5.25 o 
   3   9  15        0.01       -2.87      6.80 o 
   4   9  15       28.51       32.70      8.40 o 
  -4  10  15       93.20      109.59     11.61 o 
  -3  10  15       38.64       35.48      8.16 o 
  -2  10  15        4.52       -6.33      6.33 o 
  -1  10  15       70.11       82.12      8.90 o 
   0  10  15        0.28        2.03      4.84 o 
   1  10  15       31.23       21.60      6.98 o 
   2  10  15       54.10       44.40     12.02 o 
   3  10  15      136.22      121.30     10.68 o 
   4  10  15        8.47       19.93      8.42 o 
  -3  11  15      237.04      307.02     14.38 o 
  -2  11  15       24.31       38.55      8.14 o 
  -1  11  15       27.46       28.26      6.22 o 
   0  11  15        8.50        6.67      5.52 o 
   1  11  15       53.51       77.25     13.16 o 
   2  11  15      187.50      189.62     11.21 o 
   3  11  15        0.07       -2.51     10.02 o 
  -3  12  15      131.26      158.34     18.02 o 
  -2  12  15      108.94      123.80      9.79 o 
  -1  12  15        9.76       11.73      5.80 o 
   0  12  15       54.11       56.83     17.11 o 
   1  12  15        0.69        3.30      7.10 o 
   2  12  15       49.91       42.25      8.89 o 
  -1  13  15       22.89       30.51     10.02 o 
   0  13  15       41.63       52.07      9.07 o 
   1  13  15       30.23       37.28      8.77 o 
  -6   0  16      109.73      107.94     16.68 o 
  -5   0  16       82.62       78.53     14.05 o 
  -4   0  16      269.69      306.53     19.43 o 
  -3   0  16      363.96      402.43     21.75 o 
  -2   0  16       11.97       13.04      8.36 o 
  -1   0  16       43.63       47.33     10.10 o 
   0   0  16      455.46      418.76     20.01 o 
   1   0  16        2.64        1.71      5.18 o 
   2   0  16       24.40        3.60      8.24 o 
   3   0  16     1674.40     1772.62     55.19 o 
   4   0  16      399.11      427.94     22.80 o 
   5   0  16       97.32       84.33     14.67 o 
  -6   1  16        9.54        8.60      8.17 o 
  -5   1  16        1.78        0.67      7.07 o 
  -4   1  16       18.69       21.55      6.72 o 
  -3   1  16       95.54      127.70     10.85 o 
  -2   1  16      278.63      286.13     12.22 o 
  -1   1  16      432.00      446.60     20.59 o 
   0   1  16      146.39      153.18      8.88 o 
   1   1  16       86.82       84.44      6.44 o 
   2   1  16      113.02       71.92      7.83 o 
   3   1  16       15.44        4.67      6.50 o 
   4   1  16      112.41       96.48     14.05 o 
   5   1  16       43.86       34.93      8.45 o 
  -5   2  16       24.13       27.64      7.76 o 
  -4   2  16       51.37       81.13     22.76 o 
  -3   2  16      225.55      227.20     11.29 o 
  -2   2  16        3.55        3.37      5.12 o 
  -1   2  16       51.82       47.93      8.38 o 
   0   2  16       29.79       27.14      6.47 o 
   1   2  16      279.41      293.36      9.48 o 
   2   2  16      108.96      110.48      8.61 o 
   3   2  16       26.84       11.79      6.73 o 
   4   2  16       74.17       35.49     35.76 o 
   5   2  16      133.39      129.48     10.21 o 
  -5   3  16        2.92        5.26      6.89 o 
  -4   3  16        0.32        4.39      6.49 o 
  -3   3  16       85.42       97.08      9.11 o 
  -2   3  16       15.83       14.99      6.20 o 
  -1   3  16       73.63       87.28      8.69 o 
   0   3  16        9.11        5.58      5.48 o 
   1   3  16       47.57       55.71     16.72 o 
   2   3  16      148.80      141.64      9.15 o 
   3   3  16       20.27       11.58      6.48 o 
   4   3  16        9.27        4.05      6.62 o 
   5   3  16        1.82        3.75      7.65 o 
  -5   4  16       69.45       98.39     14.86 o 
  -4   4  16       82.76       97.59     10.40 o 
  -3   4  16       16.77        7.57      6.35 o 
  -2   4  16       23.61       43.96     12.48 o 
  -1   4  16      115.88      105.55     10.35 o 
   0   4  16       54.02       61.41     16.00 o 
   1   4  16        5.73        3.00      5.84 o 
   2   4  16       15.26        3.81      6.36 o 
   3   4  16       91.54       44.00     33.28 o 
   4   4  16      107.75      106.28     19.39 o 
   5   4  16      108.53      120.09     11.72 o 
  -5   5  16        1.40       13.33      7.86 o 
  -4   5  16       13.69       14.01      7.15 o 
  -3   5  16      312.70      321.89     13.69 o 
  -2   5  16      635.19      646.08     19.81 o 
  -1   5  16       77.28       86.72      8.88 o 
   0   5  16        0.64       -4.14      4.14 o 
   1   5  16      708.23      753.93     20.72 o 
   2   5  16      185.92      215.83     10.97 o 
   3   5  16       10.63        6.61      6.66 o 
   4   5  16       23.82       30.13      7.77 o 
   5   5  16        0.22       -7.33      7.33 o 
  -5   6  16       12.05        4.54      7.76 o 
  -4   6  16       27.78       29.94      7.71 o 
  -3   6  16        0.04        8.04      7.22 o 
  -2   6  16      106.32       97.13      8.56 o 
  -1   6  16        7.00        6.07      5.87 o 
   0   6  16      228.82      224.06      8.76 o 
   1   6  16      767.69      811.05     21.95 o 
   2   6  16       32.17       23.13      7.03 o 
   3   6  16      728.61      755.25     29.57 o 
   4   6  16       30.82       16.51      9.00 o 
   5   6  16       95.35      101.57     11.53 o 
  -5   7  16      103.80      119.63     16.68 o 
  -4   7  16        2.94        3.65      7.75 o 
  -3   7  16       52.11       62.14      9.02 o 
  -2   7  16      126.09      120.37      9.38 o 
  -1   7  16     1022.51     1050.57     27.03 o 
   0   7  16       28.42       26.80      6.31 o 
   1   7  16      164.73      174.84     10.01 o 
   2   7  16       93.11       85.02      9.03 o 
   3   7  16       33.78       30.99      7.85 o 
   4   7  16        1.37        4.53      7.65 o 
  -4   8  16       52.80       71.55     10.33 o 
  -3   8  16       65.27       76.49      9.85 o 
  -2   8  16       98.98      115.38      9.72 o 
  -1   8  16      224.73      231.99     11.73 o 
   0   8  16       14.82       10.80      5.27 o 
   1   8  16       38.28       27.32      7.23 o 
   2   8  16       70.36       31.08     10.18 o 
   3   8  16        1.25        1.80      8.36 o 
   4   8  16        4.70        0.14     12.04 o 
  -4   9  16      107.10      133.40     11.25 o 
  -3   9  16       66.84      101.03     10.41 o 
  -2   9  16      157.25      160.91     10.62 o 
  -1   9  16      151.81      149.40      9.97 o 
   0   9  16        6.21        2.26      7.51 o 
   1   9  16       27.24       35.68      7.67 o 
   2   9  16       39.21        4.99     10.10 o 
   3   9  16        2.01       -4.13      7.57 o 
  -3  10  16       43.72       47.91      8.86 o 
  -2  10  16      130.87      126.69      9.61 o 
  -1  10  16       28.01       37.74      8.75 o 
   0  10  16       24.88       10.58      7.15 o 
   1  10  16        7.05        6.10      7.36 o 
   2  10  16        5.57        0.04     10.22 o 
   3  10  16      184.89      207.17     12.96 o 
  -2  11  16        5.00        9.25      7.92 o 
  -1  11  16       47.37       60.67     11.42 o 
   0  11  16        1.51        0.83      7.33 o 
   1  11  16        6.27        4.68      7.14 o 
   2  11  16        5.68        2.78      7.69 o 
  -1  12  16       15.89        5.25      6.29 o 
   0  12  16       36.12       50.84      9.65 o 
   1  12  16       13.08       13.22      7.93 o 
  -5   1  17       28.65       45.37      9.40 o 
  -4   1  17       21.55       18.64      7.55 o 
  -3   1  17       49.46       46.35      9.02 o 
  -2   1  17       70.99       79.03      9.06 o 
  -1   1  17        2.09       10.05     11.13 o 
   0   1  17      353.85      345.59     17.88 o 
   1   1  17      103.98       89.06     11.96 o 
   2   1  17       81.73       85.86      8.94 o 
   3   1  17      320.50      347.31     14.23 o 
   4   1  17      631.28      533.40     26.28 o 
   5   1  17        5.77        6.38      7.76 o 
  -5   2  17       16.90       16.49      8.20 o 
  -4   2  17       11.30       10.28      7.10 o 
  -3   2  17       41.79       39.19      8.29 o 
  -2   2  17       33.31       43.25      7.89 o 
  -1   2  17       97.73      113.58      8.60 o 
   0   2  17      141.42      134.59      9.03 o 
   1   2  17       77.90      101.44      9.31 o 
   2   2  17      712.20      761.83     21.39 o 
   3   2  17        0.19       -1.58     15.33 o 
   4   2  17        0.31       -7.00      7.00 o 
   5   2  17       95.08       74.18     10.39 o 
  -5   3  17        1.69       -6.09      7.88 o 
  -4   3  17        0.93        1.26      7.44 o 
  -3   3  17       76.08      117.61     17.90 o 
  -2   3  17       21.61       29.72      7.29 o 
  -1   3  17        0.02       -2.68      5.33 o 
   0   3  17      494.37      499.36     16.23 o 
   1   3  17      126.75      113.85      8.30 o 
   2   3  17       10.42        4.40      7.24 o 
   3   3  17        9.57       -4.36      7.10 o 
   4   3  17       79.18       65.26      9.42 o 
  -4   4  17       37.86       35.14     10.88 o 
  -3   4  17      210.23      209.09     11.56 o 
  -2   4  17       48.59       70.13      9.03 o 
  -1   4  17        5.02       19.47      6.75 o 
   0   4  17       95.90      106.91      8.81 o 
   1   4  17        7.95        6.41      6.26 o 
   2   4  17       17.23        8.44      6.80 o 
   3   4  17        3.82       -0.36      6.81 o 
   4   4  17        2.13       -7.37      7.37 o 
  -4   5  17      116.59      124.70     11.92 o 
  -3   5  17        0.01       -2.49      6.69 o 
  -2   5  17      241.88      245.65     19.20 o 
  -1   5  17        3.81        1.28      6.27 o 
   0   5  17       31.64       34.15      7.01 o 
   1   5  17      233.36      231.20     11.38 o 
   2   5  17       40.57       32.59     11.15 o 
   3   5  17      321.90      326.69     19.97 o 
   4   5  17        9.02       18.31      7.98 o 
  -4   6  17       46.80       52.74      9.46 o 
  -3   6  17      112.38      133.47     10.81 o 
  -2   6  17      587.47      618.33     19.87 o 
  -1   6  17       31.30       36.14      7.52 o 
   0   6  17       19.23       14.80      6.63 o 
   1   6  17       37.46       49.30     18.00 o 
   2   6  17        4.45       -7.08      9.56 o 
   3   6  17      207.02      123.66     15.98 o 
   4   6  17      288.94      312.21     14.63 o 
  -4   7  17        0.20        5.39      8.33 o 
  -3   7  17       44.17       69.62      9.92 o 
  -2   7  17       25.88       34.12      7.87 o 
  -1   7  17       44.38       52.04      8.49 o 
   0   7  17       14.42       15.52      9.91 o 
   1   7  17      155.63      185.54     10.71 o 
   2   7  17        6.06        3.25     10.41 o 
   3   7  17       45.91       25.33      8.07 o 
  -3   8  17       41.66       46.14      9.11 o 
  -2   8  17        0.04       -3.00      6.99 o 
  -1   8  17      276.63      294.84     23.65 o 
   0   8  17      186.47      199.50     11.44 o 
   1   8  17        6.93       11.88      7.38 o 
   2   8  17        8.23        4.61     10.88 o 
   3   8  17        3.17       17.17      8.03 o 
  -3   9  17       37.66       50.71      9.53 o 
  -2   9  17        0.00        2.10      7.50 o 
  -1   9  17       32.72       30.78      8.11 o 
   0   9  17       35.46       44.48      8.82 o 
   1   9  17        3.24        9.29      7.72 o 
   2   9  17       36.51       37.85     12.69 o 
  -2  10  17       85.29      117.28     11.68 o 
  -1  10  17        9.41       16.82      7.99 o 
   0  10  17        7.59       12.33      8.06 o 
   1  10  17        0.38       -3.75      7.59 o 
  -4   0  18       13.80       37.19     12.38 o 
  -3   0  18       46.34       60.45     13.24 o 
  -2   0  18       11.67       19.97     10.53 o 
  -1   0  18       71.24      112.08     14.59 o 
   0   0  18      113.61      109.99     14.59 o 
   2   0  18      249.35      281.60     18.11 o 
   3   0  18      632.63      625.86     28.29 o 
   4   0  18        7.69       13.86     11.57 o 
  -4   1  18       15.29       19.24      7.46 o 
  -3   1  18       16.67       15.98      8.80 o 
  -2   1  18       29.46       28.94      7.81 o 
  -1   1  18       48.79       56.08      8.27 o 
   0   1  18       11.16       13.36      6.83 o 
   2   1  18       12.38        2.56      7.26 o 
   3   1  18       46.47       39.80      9.10 o 
   4   1  18       49.76       29.63     19.56 o 
  -4   2  18       13.68       13.78      7.57 o 
  -3   2  18       28.70       37.34      8.25 o 
  -2   2  18      145.33      159.63     10.63 o 
  -1   2  18       51.41       63.42      8.58 o 
   0   2  18        9.97       13.14      7.16 o 
   2   2  18       67.12       74.73     13.47 o 
   3   2  18       46.62       41.58     14.36 o 
   4   2  18       36.55       28.49     15.91 o 
  -4   3  18        0.07        3.64      7.72 o 
  -3   3  18       26.95       34.28      8.44 o 
  -2   3  18       47.35       56.68      8.81 o 
  -1   3  18       15.49        6.02      6.55 o 
   0   3  18       22.73       32.89      7.73 o 
   2   3  18       44.84       49.08     11.77 o 
   3   3  18       20.58       15.67     12.09 o 
  -4   4  18        0.03        0.41      7.50 o 
  -3   4  18       26.65       15.91     11.19 o 
  -2   4  18        5.07       11.42      7.50 o 
  -1   4  18       31.64       33.42      7.51 o 
   0   4  18       53.73       81.99     19.49 o 
   2   4  18        9.44       -7.66      9.99 o 
   3   4  18        4.45        5.00      8.37 o 
  -3   5  18       13.27       15.55      8.20 o 
  -2   5  18       63.30       60.86      9.39 o 
  -1   5  18      141.28      153.22     10.26 o 
   0   5  18        2.86        1.74      9.60 o 
   1   5  18        0.63       -1.39     10.80 o 
   2   5  18       22.52       17.88     10.84 o 
   3   5  18      314.23      352.72     15.33 o 
  -3   6  18       15.95       19.61      8.29 o 
  -2   6  18       12.63       11.97      7.67 o 
  -1   6  18       43.28       75.19      9.63 o 
   0   6  18        3.69       16.87     10.10 o 
   1   6  18       52.92       47.22     12.15 o 
   2   6  18       28.61       19.04     11.57 o 
   3   6  18      280.71      243.82     29.07 o 
  -2   7  18        2.47        2.97      7.72 o 
  -1   7  18        1.03       -5.35      7.21 o 
   0   7  18        0.71       -2.05      9.95 o 
   1   7  18       32.61       35.07      8.51 o 
   2   7  18       10.57      -10.53     11.77 o 
  -2   8  18        3.43       -1.54      9.70 o 
  -1   8  18        8.01        1.64      7.86 o 
   0   8  18        2.49       -2.09     10.45 o 
   1   8  18       97.16      120.26     11.69 o 
   0   9  18      105.99      116.96     16.60 o 
  -3   1  19      205.00      264.86     14.01 o 
  -2   1  19        6.98       -5.51      6.91 o 
  -1   1  19       19.33       29.48      8.14 o 
   0   1  19       21.54       29.44     12.38 o 
  -3   2  19       32.85       41.81      8.89 o 
  -2   2  19       17.08       31.05      8.29 o 
  -1   2  19       45.03       62.47     10.93 o 
   0   2  19        1.38       -6.89      9.68 o 
   2   2  19       14.48        8.75     12.46 o 
  -3   3  19       73.20       83.15     10.86 o 
  -2   3  19       44.94       55.05      9.52 o 
  -1   3  19       18.13       21.08      8.09 o 
   0   3  19      138.22      162.09     15.36 o 
   2   3  19       70.08       78.61     15.25 o 
  -2   4  19       27.85       36.15      8.96 o 
  -1   4  19       55.69       64.43      9.06 o 
   0   4  19       30.72       62.74     13.24 o 
   2   4  19       30.26       58.21     14.32 o 
  -2   5  19      152.15      149.12     12.91 o 
  -1   5  19        7.17       -2.74      9.13 o 
   0   5  19        2.87        8.90     11.07 o 
  -1   6  19      115.10      135.79     11.42 o 
   0   6  19       26.17       20.01     11.77 o 
  -1   0  20      175.87      169.29     16.18 o 
  -1   1  20      176.93      232.47     12.80 o 
                                                 
